# Supplementary material for: A magnesium efflux transporter required for seed development and eating quality in rice
Source: Proc Natl Acad Sci U S A. 2026 Apr 22;123(17):e2536813123. doi: 10.1073/pnas.2536813123 (PMC13123918; doi:10.1073/pnas.2536813123)
Supplement: Supplementary file 2 — Dataset S01 (XLSX) [file pnas.2536813123.sd01.xlsx]

## Sheet: Tab 1
Dataset S1,Tab 1 Genes up-regulated in immuature grains of osmgr2 mutant.
gene_id	mgr2_r1	mgr2_r2	mgr2_r3	WT_r1	WT_r2	WT_r3	WT TPM (Ave.)	SD	mgr2 TPM (Ave.)	SD	log2(fold change)	FDR	Note
Os03g0115800	340.275	123.119	217.978	0	0.038347	0	0.0127823	0.0221397	227.124	108.867	17.8685	3.49E-37	Conserved hypothetical protein. (Os03t0115800-01);Conserved hypothetical protein. (Os03t0115800-02)
Os09g0452700	79.8481	121.971	314.656	0	0.221083	0	0.0736943	0.127642	172.158	125.191	17.4632	4.39e-26	Ubiquitin. (Os09t0452700-00)
Os03g0259500	23.0725	77.5559	53.2635	0.196987	0.186626	0	0.127871	0.110861	51.2973	27.2949	15.7158	6.19e-19	Similar to Ubiquitin. (Os03t0259500-00)
Os03g0629800	28.1061	31.619	37.2254	0	0.097327	0	0.0324423	0.0561918	32.3168	4.59955	15.0521	2.33e-25	Conserved hypothetical protein. (Os03t0629800-01)
Os10g0386300	16.5877	36.6701	40.5305	0.111131	0.427449	0.120584	0.219721	0.17996	31.2628	12.8547	15.0195	5.93e-17	Hypothetical protein. (Os10t0386300-01)
Os07g0442800	25.6651	17.2322	23.4114	0.053027	0	0	0.0176757	0.0306152	22.1029	4.36607	14.4989	1.67e-17	Conserved hypothetical protein. (Os07t0442800-01)
Os07g0605800	4.11543	11.1945	18.1574	0.110133	0.248741	0.160127	0.173	0.070195	11.1558	7.02109	13.4927	6.96e-07	Similar to STF-1 (Fragment). (Os07t0605800-01)
Os01g0510200	145.685	203.693	421.911	0.357918	1.57143	0.25469	0.728013	0.732243	257.096	145.651	8.58436	9.22e-34	Conserved hypothetical protein. (Os01t0510200-01)
Os09g0483200	19.2345	88.7642	17.105	0.607817	0.283226	0.483263	0.458102	0.163752	41.7012	40.7716	6.96347	5.6e-10	Similar to Ubiquitin/ribosomal fusion protein (Fragment). (Os09t0483200-00)
Os05g0463100	44.8513	213.222	135.455	0.785658	0.859207	2.2303	1.29172	0.813664	131.176	84.2667	6.61874	1.7e-19	Hypothetical gene. (Os05t0463100-01)
Os07g0625600	68.4405	61.9909	114.593	0.901714	1.26107	0.796818	0.986535	0.243473	81.6748	28.6898	6.3524	6.69e-28	Fimbriata-associated protein (Fragment). (Os07t0625600-00)
Os05g0103800	21.1484	15.8588	26.8515	0	0.514977	0	0.171659	0.297322	21.2863	5.49768	5.98804	1.08e-14	Conserved hypothetical protein. (Os05t0103800-00)
Os07g0625500	65.7723	121.862	121.682	0.700551	3.55234	0.454357	1.56908	1.72196	103.105	32.3316	5.94791	4.64e-29	Similar to Fimbriata-associated protein (Fragment). (Os07t0625500-01)
Os01g0280500	14.5713	18.9917	58.3036	0.270052	0.73847	0.538698	0.51574	0.235051	30.6222	24.0744	5.52177	1.12e-09	Eukaryotic translation initiation factor 6 (Os01t0280500-01)
Os03g0299700	81.5112	57.0558	72.1545	1.90544	2.61012	2.07615	2.19724	0.367612	70.2405	12.3395	4.917	7.69e-28	Conserved hypothetical protein. (Os03t0299700-01)
Os09g0483400	822.998	949.972	1541.96	41.1764	41.9032	52.2084	45.096	6.17023	1104.98	383.728	4.6215	2.49e-37	Similar to Ubiquitin/ribosomal fusion protein (Fragment). (Os09t0483400-01)
Os09g0554101	33.0622	53.47	26.4412	0.360467	2.67125	1.53791	1.52321	1.15546	37.6578	14.0882	4.48641	7.92e-15	Hypothetical conserved gene. (Os09t0554101-00)
Os05g0395400	14.1565	13.2598	49.2327	0.99889	1.28991	1.99648	1.42842	0.513016	25.5497	20.515	4.24992	4.43e-07	Hypothetical protein. (Os05t0395400-00)
Os03g0823350	16.6008	70.9114	11.4183	5.78851	0	0	1.9295	3.342	32.9768	32.9543	4.04488	6.39e-05	Conserved hypothetical protein. (Os03t0823350-00)
Os01g0314800	138.441	172.626	283.854	30.0935	33.6726	37.0403	33.6021	3.47394	198.307	76.032	2.56123	5.42e-12	Late embryogenesis abundant protein 9, Negative regulation of cold tolerance (Os01t0314800-01)
Os12g0524750	68.1974	49.0098	20.2133	2.85812	13.5773	14.1325	10.1893	6.35506	45.8068	24.1519	2.1521	0.000344191	Similar to ribosomal protein S7. (Os12t0524750-00)
Os01g0384450	13.612	12.6482	10.5979	2.59546	1.3672	4.54124	2.83463	1.60048	12.286	1.53935	2.08665	0.000945839	Similar to H0124E07.4 protein. (Os01t0384450-01)
Os07g0595750	11.8149	27.9513	19.3899	3.69872	0.993718	9.103	4.59848	4.12884	19.7187	8.0732	2.08322	0.000587835	Similar to predicted protein. (Os07t0595750-00)
Os03g0818050	35.6729	94.32	27.9709	6.45139	12.6278	18.9219	12.667	6.23533	52.6546	36.2882	2.05968	0.000685812	Hypothetical conserved gene. (Os03t0818050-00)
Os04g0149400	18.348	56.4128	16.5991	3.45376	8.21213	10.9518	7.53924	3.79404	30.4533	22.4986	2.05138	0.00266467	Conserved hypothetical protein. (Os04t0149400-01)
Os06g0223900	87.5597	100.144	78.9422	17.2177	22.1165	25.7291	21.6878	4.27186	88.8819	10.6624	2.04357	3.37e-10	Non-protein coding transcript. (Os06t0223900-01)
Os01g0251400	236.94	52.7901	37.275	17.7775	37.6925	24.8398	26.7699	10.0968	109.002	111.069	2.02528	0.00816813	Conserved hypothetical protein. (Os01t0251400-01)
Os08g0504600	492.762	477.346	555.971	85.7948	136.989	153.58	125.455	35.334	508.693	41.663	2.02205	1.48e-10	Nucleotide-binding, alpha-beta plait domain containing protein. (Os08t0504600-01);Similar to RNA recognition motif family protein. (Os08t0504600-02)
Os12g0424180	245.098	128.076	133.51	16.6899	48.9358	60.4794	42.035	22.6957	168.895	66.0501	2.01763	4.14e-05	Similar to ATP synthase F0 subunit 6. (Os12t0424180-00)
Os01g0899387	183.79	97.7054	156.079	12.2704	31.2138	68.4979	37.3274	28.6079	145.858	43.9431	1.99052	0.000457061	Conserved hypothetical protein. (Os01t0899387-00)
Os01g0917100	105.178	47.0812	68.2493	12.8908	29.1514	13.5191	18.5204	9.21206	73.5027	29.4023	1.979	1.75e-05	Protein of unknown function DUF1675 domain containing protein. (Os01t0917100-01)
Os12g0613500	270.471	273.37	221.674	47.5935	84.3594	76.8184	69.5905	19.4195	255.172	29.0456	1.87676	8.64e-09	SRP40, C-terminal domain containing protein. (Os12t0613500-01);Similar to SRP40, C-terminal domain containing protein, expressed. (Os12t0613500-02)
Os06g0324150	651.62	1344.87	1516.34	283.807	278.896	404.007	322.237	70.8577	1170.94	457.846	1.86373	1.56e-06	TGF-beta receptor, type I/II extracellular region family protein. (Os06t0324150-01)
Os12g0102100	118.323	38.6524	85.7076	13.8399	43.1305	10.4182	22.4629	17.9802	80.8944	40.053	1.86189	0.00351519	Alcohol dehydrogenase superfamily, zinc-containing protein. (Os12t0102100-01);Similar to predicted protein. (Os12t0102100-02)
Os02g0617900	76.6433	29.4256	82.708	14.5352	20.6464	17.0095	17.397	3.07399	62.9256	29.17	1.83991	0.000147051	Non-protein coding transcript. (Os02t0617900-01)
Os03g0370500	91.2215	82.302	83.5671	16.7359	32.2948	22.6326	23.8878	7.85501	85.6969	4.82613	1.83963	3.91e-08	Similar to H/ACA ribonucleoprotein complex subunit 4 (EC 5.4.99.-) (Nucleolar protein NAP57 homolog) (Nopp-140 associated protein of 57 kDa homolog) (AtNAP57). (Os03t0370500-02)
Os08g0453200	57.9342	27.1421	28.551	6.28516	17.0898	8.98994	10.7883	5.62233	37.8758	17.3854	1.83921	0.000450026	Similar to Auxin-repressed protein. (Os08t0453200-01);Non-protein coding transcript. (Os08t0453200-02)
Os09g0498400	69.698	17.9805	56.3356	6.56408	12.9245	21.2147	13.5677	7.34644	48.0047	26.8464	1.8225	0.00283558	Non-protein coding transcript. (Os09t0498400-01)
Os05g0147150	103.72	108.302	73.0435	12.6225	33.7866	33.9473	26.7855	12.2657	95.0218	19.1712	1.82029	6e-06	Hypothetical conserved gene. (Os05t0147150-01)
Os09g0376350	57.7374	42.727	31.7114	7.85168	16.8882	13.3427	12.6942	4.55304	44.0586	13.064	1.81303	1.31e-05	Non-protein coding transcript. (Os09t0376350-00)
Os06g0682633	29.8579	30.138	24.1645	5.01469	10.801	8.46738	8.09435	2.91113	28.0535	3.37086	1.81152	4.99e-06	Hypothetical conserved gene. (Os06t0682633-01)
Os02g0284800	46.7463	25.2727	55.7659	12.1413	16.81	8.48308	12.4781	4.17365	42.595	15.6647	1.7936	9.85e-05	Hypothetical protein. (Os02t0284800-01)
Os05g0277300	32.5334	11.8087	16.4851	5.10763	10.2651	2.93935	6.10402	3.76312	20.2757	10.8699	1.76679	0.00681996	Similar to Peptide chain release factor 1. (Os05t0277300-01);Peptide chain release factor 1 family protein. (Os05t0277300-02);Non-protein coding transcript. (Os05t0277300-03)
Os02g0324700	87.4655	62.9997	109.558	28.3306	28.4871	21.0621	25.9599	4.24238	86.6743	23.2891	1.75919	1.21e-06	Similar to senescence-associated protein. (Os02t0324700-01)
Os02g0699500	115.099	55.4855	52.126	16.1562	37.6619	11.7048	21.841	13.881	74.237	35.4278	1.75489	0.00135059	Conserved hypothetical protein. (Os02t0699500-01)
Os03g0299600	687.19	464.732	480.618	158.58	199.102	129.161	162.281	35.1171	544.18	124.105	1.75065	1.12e-07	Wound-induced protein, Wun1 domain containing protein. (Os03t0299600-01)
Os06g0550901	20.9338	14.1069	14.9532	1.28009	6.19765	8.14545	5.20773	3.53811	16.6646	3.72133	1.74539	0.00110309	Non-protein coding transcript. (Os06t0550901-00)
Os02g0825650	29.3787	19.8808	23.7885	7.48874	7.36404	7.55341	7.46873	0.0962545	24.3493	4.77373	1.7369	3.21e-05	Hypothetical conserved gene. (Os02t0825650-01)
Os07g0636000	240.331	236.536	212.98	50.6431	90.2619	68.1735	69.6928	19.8531	229.949	14.8178	1.72701	1.02e-07	Similar to H/ACA ribonucleoprotein complex subunit 4 (EC 5.4.99.-) (Nucleolar protein NAP57 homolog) (Nopp-140 associated protein of 57 kDa homolog) (AtNAP57). (Os07t0636000-01)
Os04g0648700	32.4695	17.5326	21.6665	6.09284	9.91154	6.25938	7.42125	2.15826	23.8895	7.71261	1.71613	0.00030858	DNA repair nuclease, XPF-type/Helicase domain containing protein. (Os04t0648700-01)
Os05g0100366	77.2768	20.7838	68.8982	8.93806	30.0386	11.8466	16.9411	11.4356	55.6529	30.4867	1.71513	0.00805817	Non-protein coding transcript. (Os05t0100366-00)
Os12g0481100	49.4256	34.6102	43.0682	10.2996	18.0601	10.6366	12.9988	4.38644	42.368	7.43252	1.70747	4.08e-06	Similar to cDNA clone:J033010C22, full insert sequence. (Os12t0481100-01)
Os06g0647500	108.683	126.021	86.0746	18.0232	34.6878	46.7037	33.1382	14.4029	106.926	20.0309	1.68862	1.87e-05	DNA/RNA non-specific endonuclease, active site domain containing protein. (Os06t0647500-01)
Os07g0689600	34.749	19.9968	15.2523	4.49295	13.255	5.18733	7.6451	4.87073	23.3327	10.1674	1.67491	0.0054004	Nicotianamine synthase 3, Mitigation of excess Fe stress, Fe detoxification, Transport of iron (Os07t0689600-01)
Os03g0724600	160.693	146.184	254.875	57.4356	60.9175	59.1534	59.1688	1.74096	187.251	59.0121	1.67021	1.68e-06	Conserved hypothetical protein. (Os03t0724600-01)
Os01g0532200	188.16	106.685	114.83	27.971	55.3994	46.5874	43.3193	14.0032	136.558	44.8735	1.66401	3.68e-05	FF domain domain containing protein. (Os01t0532200-01);Hypothetical conserved gene. (Os01t0532200-02)
Os07g0506700	20.0228	17.155	22.9039	4.94676	7.73559	6.37779	6.35338	1.39458	20.0272	2.87449	1.66319	0.000218213	WD40 repeat-like domain containing protein. (Os07t0506700-01)
Os03g0350300	310.875	289.833	213.163	66.0579	107.229	84.6841	85.9902	20.6164	271.29	51.4279	1.6625	7.34e-07	Similar to SAR DNA-binding protein-like protein. (Os03t0350300-01)
Os08g0178000	41.1088	13.581	33.0216	9.99918	8.9696	9.4425	9.47043	0.515354	29.2371	14.1488	1.66001	0.00199646	Non-protein coding transcript. (Os08t0178000-01)
Os05g0367100	25.1452	16.0906	25.4416	5.56807	8.71458	6.16502	6.81589	1.67118	22.2258	5.31526	1.6563	0.000242286	Ribosome biogenesis protein Nop16 domain containing protein. (Os05t0367100-01)
Os02g0158100	45.0602	12.4915	15.2568	4.17693	15.2102	4.17376	7.85364	6.371	24.2695	18.0583	1.65313	0.0437799	EF hand domain containing protein. (Os02t0158100-01);Similar to EH-domain-containing protein 1. (Os02t0158100-02)
Os01g0765600	24.6019	31.8886	33.763	7.19261	15.9837	5.80076	9.65903	5.52138	30.0845	4.83968	1.64947	0.000106483	EF-Hand type domain containing protein. (Os01t0765600-01)
Os11g0312400	111.628	35.291	91.3571	19.5137	40.5278	16.3958	25.4791	13.1255	79.4253	39.5424	1.63239	0.00404329	Adenylate kinase B (EC 2.7.4.3) (ATP-AMP transphosphorylase). (Os11t0312400-01)
Os03g0835150	118.314	76.874	84.815	15.6617	36.421	39.0188	30.3672	12.8014	93.3344	21.9945	1.62863	5.64e-05	Conserved hypothetical protein. (Os03t0835150-01)
Os01g0135700	24.4102	18.2422	38.0337	7.65061	8.2652	10.0357	8.65051	1.23835	26.8954	10.1271	1.62639	0.000835513	Calmodulin-like protein, Calcium signalling during abiotic stress, Promotion of root growth and drought tolerance (Os01t0135700-01)
Os02g0810000	34.0115	12.6331	40.7034	4.21728	17.0106	8.17541	9.8011	6.54976	29.116	14.6615	1.60457	0.0135459	Non-protein coding transcript. (Os02t0810000-01)
Os09g0568400	1314.68	536.917	1337.48	265.312	486.248	305.474	352.345	117.689	1063.03	455.766	1.59925	0.00052407	Similar to 60S ribosomal protein L40 (CEP52). (Os09t0568400-01);Similar to Ubiquitin/ribosomal fusion protein (Fragment). (Os09t0568400-02)
Os03g0310800	39.0555	62.5462	73.2196	15.2488	22.9095	19.9626	19.3736	3.86417	58.2738	17.4782	1.59481	4.56e-05	Similar to Hypersensitive reaction associated Ca2+-binding protein. (Os03t0310800-01)
Os04g0677650	24.2445	10.8243	18.8622	2.68241	6.32017	8.88786	5.96348	3.11807	17.977	6.75371	1.59412	0.00487836	Hypothetical gene. (Os04t0677650-01)
Os07g0184300	931.827	302.234	575.567	136.212	306.899	159.744	200.952	92.5044	603.209	315.706	1.59212	0.00277421	Non-protein coding transcript. (Os07t0184300-01)
Os06g0303700	141.604	131.19	90.1093	21.794	52.038	47.4287	40.4202	16.2946	120.968	27.2268	1.59049	9.04e-05	Similar to Myb-like DNA-binding domain containing protein. (Os06t0303700-00)
Os01g0725000	17.6351	15.5748	19.5755	3.40357	7.2322	7.54734	6.06104	2.30682	17.5951	2.00069	1.5898	0.000975046	Similar to H0402C08.3 protein. (Os01t0725000-01)
Os04g0446500	104.697	92.8095	84.3533	21.7185	39.6025	32.247	31.1893	8.98878	93.9531	10.2198	1.58969	3.56e-06	Similar to OSIGBa0140O07.15 protein. (Os04t0446500-01);Similar to FK506-binding protein 2 precursor (EC 5.2.1.8) (Peptidyl-prolyl cis- trans isomerase) (PPIase) (Rotamase) (FKBP-13) (FKBP-15). (Os04t0446500-02)
Os03g0668900	65.7103	46.5629	62.6209	15.618	28.0184	15.3774	19.6713	7.22985	58.298	10.2796	1.58014	2.7e-05	Similar to acidic leucine-rich nuclear phosphoprotein 32 family member A. (Os03t0668900-01)
Os09g0413500	1220.58	558.371	1263.77	227.176	482.001	312.999	340.726	129.655	1014.24	395.383	1.57868	0.000543455	Similar to 60S ribosomal protein L34. (Os09t0413500-01);Non-protein coding transcript. (Os09t0413500-02)
Os02g0306250	69.8926	19.2235	49.5127	11.6099	19.2027	16.0915	15.6347	3.81698	46.2096	25.4955	1.57222	0.00469453	EKC/KEOPS complex, subunit Pcc1 domain containing protein. (Os02t0306250-00)
Os12g0618400	79.9905	90.9875	78.0907	26.8529	29.1487	27.611	27.8709	1.16979	83.0229	6.96266	1.57179	5.95e-07	Conserved hypothetical protein. (Os12t0618400-01);Hypothetical conserved gene. (Os12t0618400-02)
Os12g0576100	167.571	219.561	221.849	30.3376	114.844	62.4339	69.2053	42.6584	202.994	30.6981	1.55994	0.0014433	Conserved hypothetical protein. (Os12t0576100-00)
Os02g0288200	154.862	121.688	115.611	37.3144	61.1154	35.8585	44.7628	14.1805	130.72	21.1267	1.55637	1.22e-05	Protein of unknown function DUF573 domain containing protein. (Os02t0288200-01);Hypothetical conserved gene. (Os02t0288200-02)
Os11g0210201	4.80192	12.1435	11.5273	1.4835	4.41971	4.59053	3.49791	1.74662	9.49092	4.07246	1.53828	0.0425174	Conserved hypothetical protein. (Os11t0210201-00)
Os12g0133900	21.8943	13.7295	15.5107	4.73122	7.62286	4.55557	5.63655	1.72244	17.0448	4.29316	1.536	0.00185818	Similar to Epa4p. (Os12t0133900-01)
Os03g0133875	13.4062	41.1904	24.0332	5.46756	7.01973	14.6677	9.05165	4.92514	26.2099	14.0194	1.53418	0.0152115	Conserved hypothetical protein. (Os03t0133875-00)
Os06g0326000	20.8779	25.3474	22.55	6.23562	10.7774	6.84429	7.95245	2.46538	22.9251	2.25821	1.5259	0.000180763	Protein of unknown function DUF296 domain containing protein. (Os06t0326000-01)
Os07g0670600	63.0117	31.2273	60.5798	16.1115	25.2099	12.9782	18.0999	6.35364	51.6063	17.6905	1.52538	0.000660723	Ribosome biogenesis factor, NIP7 domain containing protein. (Os07t0670600-01)
Os02g0161400	72.349	30.5191	48.0466	12.8519	22.8432	17.1538	17.6163	5.01169	50.3049	21.0062	1.51731	0.000889751	Non-protein coding transcript. (Os02t0161400-01)
Os03g0710000	40.7152	80.8811	38.0917	13.0697	23.0645	20.4162	18.8501	5.17818	53.2294	23.983	1.51687	0.000988582	Protein of unknown function DUF292, eukaryotic domain containing protein. (Os03t0710000-01);Protein of unknown function DUF292, eukaryotic domain containing protein. (Os03t0710000-02)
Os04g0399200	1434.76	661.386	1032.35	218.057	493.92	388.633	366.87	139.213	1042.83	386.795	1.51302	0.00075969	Non-protein coding transcript. (Os04t0399200-01)
Os01g0559900	346.211	252.724	323.961	93.1502	128.313	106.725	109.396	17.7328	307.632	48.8359	1.4976	2.22e-06	Non-protein coding transcript. (Os01t0559900-01)
Os01g0911000	38.4803	16.9761	31.6372	9.15134	13.0714	9.31671	10.5132	2.21705	29.0312	10.9864	1.49434	0.00212754	Sas10/Utp3/C1D domain containing protein. (Os01t0911000-01);Hypothetical conserved gene. (Os01t0911000-02)
Os01g0812800	38.7337	21.9465	39.8911	12.1551	15.8465	7.6143	11.872	4.12341	33.5238	10.0429	1.49193	0.000849005	Ribosomal protein L30e domain containing protein. (Os01t0812800-01)
Os06g0129800	20.3654	21.3323	15.0662	5.38882	8.09671	7.25458	6.91337	1.38582	18.9213	3.3734	1.49063	0.00148622	Hypothetical conserved gene. (Os06t0129800-00)
Os05g0163200	138.11	58.9715	85.1443	11.1509	57.5479	32.3778	33.6922	23.2264	94.0754	40.3183	1.48716	0.0167686	Non-protein coding transcript. (Os05t0163200-01)
Os12g0586100	14.7657	24.4014	13.8901	5.26928	5.85242	8.34793	6.48988	1.63532	17.6857	5.83238	1.48538	0.00392319	Serine/threonine protein kinase, Abscisic acid (ABA)-activated protein kinase, Hyperosmotic stress response, ABA signal transduction (Os12t0586100-01)
Os01g0224500	122.443	117.939	104.872	24.5004	55.1247	43.841	41.1554	15.4878	115.085	9.12694	1.48053	5.3e-05	Conserved hypothetical protein. (Os01t0224500-01)
Os03g0781501	3619.57	3019.36	4599.33	1015.72	1793.86	1238.15	1349.24	400.789	3746.09	797.546	1.47613	3.21e-05	Non-protein coding transcript. (Os03t0781501-01)
Os11g0272800	55.0422	13.442	36.9113	12.4224	17.171	8.88335	12.8256	4.15849	35.1318	20.8571	1.47331	0.0193884	Similar to Ulp1 protease family, C-terminal catalytic domain containing protein, expressed. (Os11t0272800-01)
Os11g0213900	46.0071	30.6978	39.0512	8.80866	18.4654	14.949	14.0743	4.88743	38.5854	7.66526	1.47073	0.000161837	Hypothetical conserved gene. (Os11t0213900-01)
Os02g0501350	58.1304	40.4369	45.426	10.8864	25.493	15.6028	17.3274	7.45443	47.9977	9.1228	1.46404	0.000243864	Conserved hypothetical protein. (Os02t0501350-01)
Os05g0555900	1171.52	535.083	974.518	191.39	467.873	318.05	325.771	138.403	893.705	325.821	1.4624	0.00185818	Non-protein coding transcript. (Os05t0555900-01)
Os10g0363650	52.1473	12.256	30.868	7.49938	18.7192	8.99286	11.7371	6.09256	31.7571	19.9605	1.4475	0.0380746	Non-protein coding transcript. (Os10t0363650-01)
Os02g0130000	111.463	104.734	112.646	31.1431	53.238	36.9238	40.435	11.4583	109.614	4.26796	1.44649	1.8e-05	Similar to SWIb domain-containing protein (Fragment). (Os02t0130000-01)
Os01g0720200	426.154	164.941	304.94	58.9251	176.31	98.8319	111.356	59.686	298.678	130.719	1.42927	0.00872273	Non-protein coding transcript. (Os01t0720200-01)
Os09g0469600	105.636	32.1393	54.6852	26.4153	33.1287	12.9158	24.1533	10.2946	64.1535	37.652	1.42897	0.0143013	Non-protein coding transcript. (Os09t0469600-01)
Os03g0352300	642.358	464.55	455.461	156.309	267.887	157.842	194.013	63.9818	520.789	105.38	1.42879	9.29e-05	Similar to Nucleolar protein. (Os03t0352300-01);Similar to nucleolar protein Nop56. (Os03t0352300-02);Similar to nucleolar protein Nop56. (Os03t0352300-03)
Os12g0529900	53.1576	51.2095	46.4199	14.1641	27.552	13.6672	18.4611	7.87688	50.2623	3.46728	1.42384	0.000146821	Conserved hypothetical protein. (Os12t0529900-01)
Os07g0693450	31.1644	14.8958	33.7078	9.43438	12.7911	7.85032	10.0253	2.52283	26.5894	10.2064	1.41938	0.0050905	Non-protein coding transcript. (Os07t0693450-01)
Os05g0579600	18.7162	29.1547	21.4897	4.68161	7.94933	13.2944	8.6418	4.34797	23.1202	5.40687	1.41365	0.0024854	Homeodomain-like containing protein. (Os05t0579600-01)
Os01g0679700	2030.97	2654.21	2616.99	532.815	1214.24	1001.01	916.022	348.572	2434.06	349.582	1.41255	0.000297669	Similar to 60S ribosomal protein L37a. (Os01t0679700-02);Similar to 60S ribosomal protein L37a. (Os01t0679700-03)
Os06g0598900	319.257	119.189	212.352	62.5632	102.028	80.7884	81.7931	19.7514	216.932	100.113	1.40912	0.00208923	Similar to Serine-threonine kinase receptor-associated protein (UNR-interacting protein) (WD-40 repeat protein PT-WD) (MAP activator with WD repeats). (Os06t0598900-01);Hypothetical gene. (Os06t0598900-02)
Os10g0503300	18.8564	14.7463	32.1617	0.647529	9.00853	14.8619	8.17267	7.14397	21.9215	9.10327	1.40653	0.041275	Similar to 10-deacetylbaccatin III 10-O-acetyltransferase. (Os10t0503300-00)
Os08g0254900	43.1311	19.5029	31.9579	7.62881	15.1518	13.1023	11.961	3.88921	31.5306	11.8199	1.40646	0.00341282	Similar to Glutamyl-tRNA reductase binding protein. (Os08t0254900-01);Non-protein coding transcript. (Os08t0254900-02)
Os04g0445900	72.8761	37.4534	56.4071	17.0291	23.4978	23.3195	21.2821	3.68432	55.5789	17.7259	1.40498	0.000646029	Similar to OSIGBa0140O07.10 protein. (Os04t0445900-00)
Os01g0777900	206.729	197.262	176.429	43.4032	83.2465	94.3792	73.6763	26.8017	193.473	15.5012	1.40435	0.000184613	Non-protein coding transcript. (Os01t0777900-01)
Os10g0188250	46.7804	20.4934	32.9194	8.63439	18.6918	9.83514	12.3871	5.49293	33.3977	13.15	1.40123	0.00684324	Hypothetical protein. (Os10t0188250-01)
Os04g0692200	149.147	129.219	93.5394	28.5382	50.6521	62.485	47.2251	17.231	123.968	28.1733	1.39643	0.000474851	Chloroplast nucleoid-associated protein, Chloroplast development, Regulator of plastid-encoded plastid RNA polymerase (PEP) activity (Os04t0692200-01);Non-protein coding transcript. (Os04t0692200-02)
Os04g0450701	89.4395	33.1102	34.5649	20.6502	25.5126	12.6207	19.5945	6.51048	52.3715	32.11	1.3952	0.0128003	Hypothetical protein. (Os04t0450701-00)
Os01g0119050	57.115	21.8231	44.1528	9.60566	25.7238	10.702	15.3438	9.00605	41.0303	17.8519	1.39265	0.0132752	Non-protein coding transcript. (Os01t0119050-01)
Os08g0116500	5390.01	2952.72	4624.8	1074.19	2336.71	1551.19	1654.03	637.508	4322.51	1246.44	1.39092	0.00104396	Similar to 60S acidic ribosomal protein P1 (L12). (Os08t0116500-01);Non-protein coding transcript. (Os08t0116500-02)
Os01g0187500	34.1456	25.1295	26.7923	6.54865	11.5798	14.0119	10.7134	3.80629	28.6891	4.79803	1.3884	0.000735142	WD40 repeat domain containing protein. (Os01t0187500-01)
Os01g0222600	32.717	22.6365	27.1445	5.81912	11.7926	13.6955	10.4357	4.10974	27.4993	5.0496	1.38179	0.00131592	Conserved hypothetical protein. (Os01t0222600-01)
Os04g0609700	27.5959	8.49217	20.5492	4.74907	10.3396	7.3409	7.47653	2.79773	18.8791	9.66075	1.38111	0.0355058	Zinc finger, RING/FYVE/PHD-type domain containing protein. (Os04t0609700-01);Similar to H0702G05.10 protein. (Os04t0609700-02)
Os12g0189300	208.726	96.5113	243.168	53.4645	80.9205	78.8968	71.094	15.3011	182.802	76.6884	1.37161	0.00239341	Pyruvate/Phosphoenolpyruvate kinase, catalytic core domain containing protein. (Os12t0189300-01);Non-protein coding transcript. (Os12t0189300-02)
Os07g0531700	47.9127	38.855	41.801	16.3898	20.6313	13.3657	16.7956	3.64975	42.8562	4.62013	1.37134	0.000105528	NUC153 domain containing protein. (Os07t0531700-01)
Os03g0622300	50.7951	27.3013	51.082	13.675	22.6984	13.4523	16.6085	5.27514	43.0595	13.6477	1.37122	0.00199507	Conserved hypothetical protein. (Os03t0622300-01);Hypothetical gene. (Os03t0622300-02)
Os10g0463600	30.9673	31.6187	35.1172	10.8524	15.3101	12.3041	12.8222	2.27359	32.5677	2.23182	1.37013	0.000119436	Non-protein coding transcript. (Os10t0463600-01)
Os01g0120800	451.36	381.45	316.437	110.151	197.79	138.495	148.812	44.7213	383.082	67.4761	1.36861	0.000129683	Similar to Eukaryotic translation initiation factor 3 subunit 10 (eIF-3 theta) (Eukaryotic translation initiation factor 3 large subunit) (eIF3a). (Os01t0120800-01);Similar to Translation initiation factor 3. (Os01t0120800-02);Similar to Translation initiation factor 3. (Os01t0120800-03);Similar to Translation initiation factor 3. (Os01t0120800-04);Similar to Translation initiation factor 3. (Os0…
Os09g0558800	175.096	217.091	255.275	67.5942	81.7921	102.094	83.8267	17.3395	215.82	40.1044	1.36437	4.71e-05	Non-protein coding transcript. (Os09t0558800-01)
Os02g0485000	31.7287	40.4116	46.0044	13.8887	16.8092	14.7305	15.1428	1.50325	39.3816	7.19339	1.36176	0.000160708	Transferase domain containing protein. (Os02t0485000-01)
Os07g0475800	136.183	123.28	128.463	40.2563	64.2874	46.9342	50.4926	12.4044	129.309	6.49309	1.36167	4.56e-05	Eukaryotic rRNA processing family protein. (Os07t0475800-01)
Os03g0622600	27.4126	10.1904	14.1692	3.79283	11.1557	4.7153	6.55461	4.01126	17.2574	9.01684	1.35722	0.0452252	Conserved hypothetical protein. (Os03t0622600-01)
Os01g0924900	125.048	119.806	89.1205	32.6551	52.2411	46.2364	43.7109	10.0343	111.325	19.4076	1.35536	0.000129683	GTP-binding signal recognition particle SRP54, G-domain containing protein. (Os01t0924900-01);Similar to BRI1-KD interacting protein 112 (Fragment). (Os01t0924900-02)
Os02g0728700	26.4876	18.5329	20.7992	7.33525	10.7125	7.66253	8.57008	1.86256	21.9399	4.09822	1.34887	0.00193174	Ribosomal RNA-processing protein 7 domain containing protein. (Os02t0728700-01)
Os10g0408700	97.7338	36.7192	62.465	25.1538	30.6736	21.5026	25.7766	4.61711	65.6393	30.6309	1.34377	0.00461854	Similar to GAMYB-binding protein (Fragment). (Os10t0408700-01);Similar to GAMYB-binding protein (Fragment). (Os10t0408700-02);Hypothetical conserved gene. (Os10t0408700-03);Hypothetical conserved gene. (Os10t0408700-04)
Os09g0551300	48.9007	33.9963	43.0527	16.4874	20.341	14.3824	17.0703	3.02174	41.9832	7.50951	1.33796	0.000275015	Similar to predicted protein. (Os09t0551300-01);Bacterial Fmu (Sun)/eukaryotic nucleolar NOL1/Nop2p domain containing protein. (Os09t0551300-02)
Os07g0435400	106.646	29.712	73.4422	25.4831	39.6425	18.5346	27.8867	10.7573	69.9333	38.5867	1.32803	0.0216334	Similar to WD40. (Os07t0435400-01);Non-protein coding transcript. (Os07t0435400-02)
Os01g0304000	1035.01	1068.2	1319.7	355.54	569.461	442.693	455.898	107.57	1140.97	155.674	1.32621	4.78e-05	Similar to Ribosomal protein L29. (Os01t0304000-01)
Os10g0495500	15.7222	12.6881	16.2555	6.71762	7.46601	4.27656	6.1534	1.66791	14.8886	1.92428	1.32513	0.0140587	Hypothetical conserved gene. (Os10t0495500-01)
Os01g0840700	314.98	169.174	330.816	71.7356	165.993	88.5624	108.764	50.2712	271.657	89.1053	1.321	0.00489037	Similar to 60S ribosomal protein L36. (Os01t0840700-00)
Os12g0104800	291.213	96.5285	213.76	72.3392	114.647	55.428	80.8047	30.5035	200.5	98.0173	1.32025	0.0123589	Similar to Clathrin heavy chain. (Os12t0104800-01);Non-protein coding transcript. (Os12t0104800-02)
Os02g0560450	32.5371	12.9149	41.4755	7.61487	15.4189	12.0942	11.7093	3.91625	28.9758	14.6096	1.31823	0.0232554	Cytochrome c oxidase biogenesis protein Cmc1-like domain containing protein. (Os02t0560450-00)
Os01g0549700	93.0027	35.4173	80.074	21.1945	36.1227	26.5486	27.9553	7.56286	69.498	30.2144	1.31438	0.00735164	Member of the DExD/H-box family of helicases, DEAD-box ATP-dependent RNA helicase, RNA and DNA metabolism, Response to abiotic stress including salt stress and abscisic acid, Regulation of programmed cell death (PCD) during tapetum degeneration (Os01t0549700-01);Similar to cDNA clone:J033114G10, full insert sequence. (Os01t0549700-02);Similar to predicted protein. (Os01t0549700-03)
Os04g0530300	81.6789	57.4456	55.3875	17.7632	31.2069	30.4337	26.4679	7.54843	64.8373	14.6215	1.3027	0.00077641	Similar to OSIGBa0155K17.11 protein. (Os04t0530300-01)
Os04g0658600	55.8826	48.8651	40.4013	15.0965	24.1026	20.3726	19.8573	4.52513	48.383	7.75191	1.30225	0.000369418	Similar to OSIGBa0132E09-OSIGBa0108L24.7 protein. (Os04t0658600-01);Nucleolar, Nop52 family protein. (Os04t0658600-02)
Os01g0976800	39.1523	46.9272	32.4713	11.6633	21.2676	14.8304	15.9204	4.89404	39.5169	7.23481	1.30097	0.000759751	GATA transcription factor, Regulation of fertility conversion of two-line hybrid tms5 mutant rice (Os01t0976800-01)
Os02g0529700	50.9658	39.8004	48.6619	18.4866	24.8268	14.1153	19.1429	5.38581	46.476	5.8949	1.29976	0.000407655	Similar to Acidic ribosomal protein P2a-4 (Fragment). (Os02t0529700-01)
Os03g0379500	19.3916	7.48837	18.2443	7.75589	7.40374	3.26919	6.14294	2.49496	15.0414	6.56625	1.29387	0.0476387	Similar to 40S ribosomal protein S9. (Os03t0379500-01)
Os07g0226200	22.2497	16.673	21.9353	7.10956	7.94909	9.80519	8.28795	1.37939	20.286	3.13289	1.29321	0.00347715	Hypothetical protein. (Os07t0226200-01)
Os08g0429200	49.0382	40.2161	32.5741	10.3025	21.8238	18.0773	16.7346	5.87684	40.6094	8.23913	1.29229	0.00155233	Non-protein coding transcript. (Os08t0429200-01)
Os12g0592200	136.053	56.7669	111.418	30.3631	58.5515	35.5542	41.4896	15.0023	101.412	40.5788	1.28752	0.00759842	Hypothetical conserved gene. (Os12t0592200-01)
Os07g0415200	49.5178	34.0962	49.5319	16.2262	27.6658	10.6786	18.1902	8.66222	44.382	8.90772	1.28725	0.00301934	Ribosomal protein L25/L23 domain containing protein. (Os07t0415200-01)
Os01g0948600	74.6951	53.7561	74.7785	19.1603	39.1511	26.1355	28.149	10.1463	67.7432	12.1132	1.28401	0.00113095	Conserved hypothetical protein. (Os01t0948600-01)
Os04g0685700	47.3069	47.0258	71.2203	19.3191	24.1526	25.2124	22.8947	3.14156	55.1844	13.8882	1.28252	0.000659642	Similar to H0723C07.4 protein. (Os04t0685700-01)
Os11g0294400	41.422	35.7175	31.899	11.8724	17.6222	15.4492	14.9813	2.90333	36.3462	4.79249	1.28106	0.000457061	Similar to WW domain containing protein, expressed. (Os11t0294400-01);Similar to WW domain containing protein. (Os11t0294400-02)
Os08g0416400	194.571	98.7831	100.105	50.2053	65.6932	47.0705	54.323	9.97082	131.153	54.9254	1.28048	0.00275394	Nucleotide-binding, alpha-beta plait domain containing protein. (Os08t0416400-01);Similar to RNA binding motif protein. (Os08t0416400-02)
Os01g0612500	41.1846	52.8546	38.5226	12.8491	22.9031	18.7284	18.1602	5.05104	44.1873	7.62321	1.27727	0.000646029	Phospholipase/carboxylesterase domain containing protein. (Os01t0612500-01)
Os05g0548100	109.808	121.036	144.083	53.0869	62.3942	39.6624	51.7145	11.4279	124.975	17.4741	1.27684	0.000200479	Similar to VIP1 protein. (Os05t0548100-02)
Os10g0497700	11.6165	18.5395	22.1536	9.59539	7.3319	4.51529	7.14752	2.54507	17.4365	5.35443	1.26985	0.0131163	COBRA-like protein, Drought resistance (Os10t0497700-01);Similar to COBRA-like protein 4. (Os10t0497700-02)
Os06g0612200	45.5006	27.91	34.1877	10.718	22.3411	12.3186	15.1259	6.29958	35.8661	8.91458	1.26741	0.00400964	RNA polymerase Rpb1, domain 5 containing protein. (Os06t0612200-01)
Os01g0231700	433.21	319.9	456.392	135.12	223.51	145.018	167.883	48.4281	403.167	73.0374	1.26593	0.000453218	Similar to 60S acidic ribosomal protein P2-B (CaRP2B). (Os01t0231700-01)
Os07g0450000	94.0888	96.3486	111.892	34.6773	49.1408	41.6671	41.8284	7.23311	100.777	9.69266	1.26476	0.000145082	Similar to 60S ribosomal protein L44. (Os07t0450000-01);Similar to 60S ribosomal protein L44. (Os07t0450000-02)
Os02g0724600	23.136	16.0449	16.2022	6.86885	9.55683	6.13369	7.51979	1.80202	18.461	4.04938	1.26298	0.00839917	Similar to predicted protein. (Os02t0724600-01)
Os05g0141400	19.6172	28.7268	17.6422	6.76249	11.7435	8.81471	9.10689	2.50331	21.9954	5.91263	1.26193	0.00659647	tRNA/rRNA methyltransferase, SpoU domain containing protein. (Os05t0141400-01)
Os12g0447000	26.7883	28.9245	41.5927	12.3937	13.9085	15.4323	13.9115	1.51928	32.4352	8.00226	1.26102	0.00174536	Non-protein coding transcript. (Os12t0447000-01)
Os11g0620000	27.9782	34.7468	22.8738	10.0283	12.8607	12.5057	11.7982	1.54304	28.5329	5.95592	1.26077	0.00203278	Peptidase S26A, signal peptidase I family protein. (Os11t0620000-01)
Os08g0156800	766.617	777.428	832.066	240.325	420.49	333.686	331.5	90.1023	792.037	35.0848	1.26075	0.000158844	Similar to 60S ribosomal protein L34. (Os08t0156800-01)
Os07g0174700	63.0896	34.9706	28.1844	9.12285	23.3633	21.2353	17.9071	7.68146	42.0815	18.5072	1.25735	0.0173327	Conserved hypothetical protein. (Os07t0174700-00)
Os06g0252300	80.9407	66.537	74.9709	24.0071	37.313	32.6232	31.3144	6.74878	74.1495	7.2369	1.2513	0.00030225	Hypothetical conserved gene. (Os06t0252300-01);Similar to TF-like protein (Fragment). (Os06t0252300-02)
Os02g0280000	28.2485	16.1882	26.8021	6.05507	11.154	12.6392	9.94943	3.45339	23.7463	6.58533	1.24935	0.0103965	Hypothetical gene. (Os02t0280000-01)
Os04g0415000	30.6781	18.2486	21.5631	6.88182	13.9835	9.06238	9.97591	3.63793	23.4966	6.43636	1.24848	0.0102341	Leaf development (Os04t0415000-01)
Os02g0102400	87.9168	35.5865	70.2148	21.5292	38.6937	20.6562	26.9597	10.1713	64.5727	26.6175	1.2475	0.0113081	Ribosomal protein S5 family protein. (Os02t0102400-01);Ribosomal protein S5 family protein. (Os02t0102400-02);Ribosomal protein S5 family protein. (Os02t0102400-03)
Os06g0319700	105.776	104.773	127.082	39.7769	62.8168	39.9855	47.5264	13.2423	112.544	12.6005	1.24347	0.00046072	Similar to 60S ribosomal protein L31. (Os06t0319700-01)
Os04g0510400	38.0725	25.2752	29.3123	10.918	16.2501	11.5807	12.9163	2.90611	30.8867	6.54231	1.2433	0.00255176	Similar to RNA helicase (Fragment). (Os04t0510400-01);Similar to DEAD-box ATP-dependent RNA helicase 13. (Os04t0510400-02)
Os11g0102500	80.044	21.0952	66.3406	18.198	26.4331	26.6401	23.7571	4.81537	55.8266	30.8488	1.2422	0.0323373	Similar to predicted protein. (Os11t0102500-01)
Os01g0721900	257.446	219.857	222.539	76.8831	138.162	81.6584	98.9011	34.0844	233.281	20.9704	1.24036	0.00072835	Similar to Nuclear RNA binding protein B (Fragment). (Os01t0721900-01);Similar to plasminogen activator inhibitor 1 RNA-binding protein. (Os01t0721900-02)
Os12g0567200	99.2902	50.7546	90.0785	29.2434	43.402	30.2618	34.3024	7.89689	80.0411	25.7777	1.23972	0.00300686	Non-protein coding transcript. (Os12t0567200-01)
Os09g0518800	20.1298	14.3087	19.8731	6.01888	9.39679	8.22109	7.87892	1.71476	18.1039	3.28921	1.23651	0.00993772	Conserved hypothetical protein. (Os09t0518800-00)
Os08g0151400	294.787	196.44	337.127	85.7796	146.962	120.57	117.771	30.6874	276.118	72.178	1.23037	0.0013937	Similar to Small nuclear ribonucleoprotein homolog. (Os08t0151400-01)
Os07g0479300	218.077	113.577	207.64	48.2961	119.666	63.6747	77.2122	37.5614	179.765	57.5574	1.22271	0.0126784	Peptidase S10, serine carboxypeptidase family protein. (Os07t0479300-01);Similar to Serine carboxypeptidase-like. (Os07t0479300-02);Non-protein coding transcript. (Os07t0479300-03)
Os02g0592833	21.1408	16.2558	14.4457	6.55729	7.97022	6.9761	7.16787	0.725724	17.2807	3.46323	1.21926	0.0143013	FCS-like zinc finger (FLZ) protein 5, Submergence response (Os02t0592833-01)
Os09g0437500	22.238	28.9306	28.1539	8.40978	13.8445	11.6089	11.2877	2.73157	26.4409	3.66041	1.21904	0.00278923	Dormancyauxin associated family protein. (Os09t0437500-01)
Os01g0834900	94.5293	35.2783	45.7756	16.0596	37.7804	21.9419	25.2606	11.2343	58.5277	31.617	1.21885	0.032795	Hypothetical conserved gene. (Os01t0834900-01)
Os12g0182600	58.061	46.8638	69.1129	23.459	30.0761	22.4326	25.3226	4.14853	58.0126	11.1246	1.21775	0.000889751	Hypothetical conserved gene. (Os12t0182600-01)
Os07g0158400	15.1356	14.0508	15.0044	4.36082	8.54503	5.51917	6.14167	2.16045	14.7303	0.592112	1.21514	0.0272437	Hypothetical conserved gene. (Os07t0158400-00)
Os08g0559000	26.6411	18.9614	21.2215	8.27394	11.4555	9.76107	9.83019	1.59193	22.2747	3.94665	1.21417	0.0053584	Similar to F1F0-ATPase inhibitor protein. (Os08t0559000-01)
Os01g0257100	80.28	61.3758	51.5258	16.0341	32.8573	34.7441	27.8785	10.3009	64.3938	14.6127	1.20693	0.00415017	Rapid ALkalinization Factor family protein. (Os01t0257100-01)
Os04g0490400	17.1328	15.2284	13.9768	5.11083	10.0808	4.65951	6.61704	3.00816	15.446	1.58923	1.2053	0.0241034	Ribosome recycling factor family protein. (Os04t0490400-01)
Os03g0785800	18.8087	18.5093	15.0836	6.91801	13.1278	3.42432	7.82337	4.91467	17.4672	2.06968	1.20516	0.020986	Transcription factor , Cold tolerance (Os03t0785800-01)
Os09g0484200	3745.36	2199.86	3947.28	1283.23	1651.34	1372.71	1435.76	191.982	3297.5	955.933	1.20461	0.000936258	Hypothetical protein. (Os09t0484200-01);Hypothetical gene. (Os09t0484200-02)
Os01g0959750	93.2185	87.2879	53.8349	22.9702	36.8555	42.2037	34.0098	9.9275	78.1138	21.2342	1.20458	0.00343945	Conserved hypothetical protein. (Os01t0959750-00)
Os09g0395400	18.3128	12.9346	24.4475	8.25377	9.21402	7.11517	8.19432	1.05068	18.565	5.76061	1.19986	0.0167386	Hypothetical protein. (Os09t0395400-01)
Os04g0182701	36.1996	18.6794	33.8384	10.723	20.0521	8.48101	13.0854	6.13662	29.5725	9.50723	1.19368	0.019151	Non-protein coding transcript. (Os04t0182701-01)
Os02g0171100	92.2998	54.5541	95.1048	32.9334	52.2879	20.7272	35.3162	15.9147	80.6529	22.6457	1.19362	0.00979579	Similar to Glyceraldehyde-3-phosphate dehydrogenase (EC 1.2.1.12) (GAPDH). (Os02t0171100-01);Similar to glyceraldehyde-3-phosphate dehydrogenase, cytosolic. (Os02t0171100-02)
Os05g0490000	45.0081	35.2818	34.0734	17.5433	21.3151	11.2644	16.7076	5.07723	38.1211	5.99486	1.19323	0.002482	KRR1 interacting protein 1 domain containing protein. (Os05t0490000-01)
Os06g0326500	27.5999	19.7522	25.0524	9.69476	16.4223	6.13888	10.752	5.22258	24.1348	4.00348	1.1924	0.0105016	Mitochondrial glycoprotein family protein. (Os06t0326500-01);Similar to mitochondrial glycoprotein. (Os06t0326500-02)
Os11g0227000	29.6771	21.8693	30.0508	9.52919	15.277	10.8423	11.8828	3.01189	27.1991	4.61949	1.19222	0.0037843	Conserved hypothetical protein. (Os11t0227000-01);Hypothetical conserved gene. (Os11t0227000-02)
Os01g0329800	27.9867	24.0516	29.7626	11.5212	14.6119	9.48555	11.8729	2.5812	27.267	2.92272	1.19095	0.00286527	YT521-B-like protein family protein. (Os01t0329800-01);Hypothetical conserved gene. (Os01t0329800-02)
Os03g0367200	26.4142	15.9057	17.2896	7.71511	8.87679	9.1223	8.5714	0.751658	19.8698	5.70965	1.18903	0.0138039	Similar to Flavonoid 3',5'-hydroxylase (EC 1.14.13.88) (F3'5'H) (Cytochrome P450 75A2) (CYPLXXVA2) (P-450EG1). (Os03t0367200-01)
Os03g0166000	121.977	148.672	125.135	48.3701	79.645	46.0385	58.0179	18.7659	131.928	14.5865	1.18848	0.00137316	Alba, DNA/RNA-binding protein family protein. (Os03t0166000-01)
Os05g0547600	38.5148	25.7049	27.509	9.41167	18.1929	13.6949	13.7665	4.39105	30.5762	6.93395	1.18693	0.00622532	Hypothetical protein. (Os05t0547600-01)
Os09g0410300	50.5776	31.5331	29.8527	14.0994	18.781	17.2599	16.7134	2.38816	37.3211	11.5111	1.18301	0.00538382	Cold tolerance at the seedling stage (Os09t0410300-01);Transcription initiation factor TFIID subunit 2, Control of grain size (Os09t0410300-02)
Os05g0541750	83.995	52.9072	112.265	24.5334	51.2972	33.629	36.4866	13.6088	83.0557	29.6901	1.18186	0.0108202	Hypothetical gene. (Os05t0541750-01)
Os11g0433600	40.0671	29.4918	27.5655	12.6811	18.8748	11.3986	14.3181	3.99794	32.3748	6.73101	1.17843	0.00468271	Tetratricopeptide-like helical domain containing protein. (Os11t0433600-01)
Os04g0397601	89.2536	70.8809	70.3136	24.0133	44.6812	32.804	33.8328	10.3723	76.816	10.775	1.1779	0.00181463	Non-protein coding transcript. (Os04t0397601-00)
Os05g0596600	35.4871	21.5585	24.3876	10.6134	12.9504	11.6889	11.7509	1.16972	27.1444	7.36217	1.17662	0.00715532	Similar to SMC5 protein. (Os05t0596600-01);Core component of the SMC5/6 complex, Embryo development (Os05t0596600-02)
Os05g0337400	33.392	19.1788	20.093	8.54936	14.2103	9.39109	10.7169	3.05451	24.2213	7.95522	1.17598	0.0173327	Similar to heavy-metal-associated domain-containing protein. (Os05t0337400-01)
Os03g0230300	30.9302	24.6767	33.8103	12.5907	15.6808	10.7787	13.0167	2.47863	29.8058	4.66946	1.17359	0.00274916	Homologue of SRO (similar to RCD one), Regulation of stomatal closure, Abiotic stress response (Os03t0230300-01);Non-protein coding transcript. (Os03t0230300-02)
Os01g0648700	29.9827	39.7166	38.0411	11.9672	20.4501	15.9009	16.1061	4.24518	35.9135	5.20408	1.17228	0.00193174	Bromodomain containing protein. (Os01t0648700-01)
Os11g0639000	30.3982	24.8158	19.4758	5.57235	13.3359	13.9219	10.9434	4.66065	24.8966	5.46164	1.1715	0.0127009	Similar to Phyb1. (Os11t0639000-00)
Os08g0177700	429.55	821.359	519.132	190.329	251.57	346.464	262.787	78.6697	590.013	205.297	1.17126	0.00455486	Similar to LSM7-like. (Os08t0177700-01)
Os04g0581300	51.4401	54.868	75.8128	19.7048	34.1562	26.6498	26.8369	7.22754	60.707	13.1938	1.17049	0.00242457	Similar to Mitochondrial import inner membrane translocase subunit TIM13. (Os04t0581300-01)
Os05g0126200	105.978	89.9346	153.726	50.2416	60.5153	45.3277	52.0282	7.74981	116.546	33.1831	1.16869	0.00209048	Conserved hypothetical protein. (Os05t0126200-01)
Os08g0505300	512.5	797.694	642.084	173.243	338.965	358.791	290.333	101.886	650.759	142.795	1.16825	0.00421355	Similar to 60S ribosomal protein L31. (Os08t0505300-00)
Os03g0102200	32.0521	34.6809	38.4993	13.6298	17.7448	15.3708	15.5818	2.0656	35.0774	3.24182	1.16272	0.00119925	Similar to DNA-directed RNA polymerase II 14.5 kDa polypeptide (EC 2.7.7.6) (RPB9) (RPB14.5). (Os03t0102200-01)
Os03g0114900	38.1466	26.3552	43.2666	15.1514	20.1789	12.7376	16.0227	3.79638	35.9228	8.67224	1.1598	0.00490858	Similar to putaive mitochondrial inner membrane protein [Oryza sativa (japonica cultivar-group)]. (Os03t0114900-01)
Os03g0600400	61.2081	61.4608	55.6102	18.4645	31.9783	29.9017	26.7815	7.27717	59.4263	3.30731	1.15854	0.00145162	Conserved hypothetical protein. (Os03t0600400-01)
Os12g0575400	151.3	290.665	188.651	70.8558	118.161	94.1821	94.3997	23.6535	210.206	72.1394	1.15844	0.00470693	Conserved hypothetical protein. (Os12t0575400-01)
Os03g0804200	56.7181	25.2919	28.9554	20.8038	19.0348	9.64998	16.4962	5.99462	36.9885	17.1842	1.15744	0.0315307	Bifunctional inhibitor/plant lipid transfer protein/seed storage domain containing protein. (Os03t0804200-01)
Os12g0508200	29.1089	25.6468	24.5808	7.56541	14.6668	13.2621	11.8314	3.76065	26.4455	2.36738	1.15649	0.00444302	Conserved hypothetical protein. (Os12t0508200-01);Conserved hypothetical protein. (Os12t0508200-02)
Os01g0920400	93.0655	32.0578	61.0078	26.4791	35.9022	22.3546	28.2453	6.94433	62.0437	30.517	1.15357	0.0266279	Similar to Dynamin-related protein 3A (Dynamin-like protein 2) (Dynamin-like protein 2a). Splice isoform 2. (Os01t0920400-01);Hypothetical conserved gene. (Os01t0920400-02)
Os03g0130400	103.798	77.8808	113.42	40.4886	58.5274	34.2469	44.421	12.6089	98.3663	18.3817	1.15233	0.00261154	Adenylate kinase, subfamily protein. (Os03t0130400-01);Similar to ESTs AU065232(E60855). (Os03t0130400-02);Non-protein coding transcript. (Os03t0130400-03)
Os08g0171100	94.0992	44.5266	98.0709	34.6045	44.5266	26.7489	35.2934	8.90885	78.8989	29.8335	1.15178	0.012126	Similar to WRINKLED1 (Activator of sporamin LUC 1). (Os08t0171100-01)
Os02g0575000	33.9156	50.6218	99.0755	25.6756	23.5719	32.628	27.2918	4.73946	61.2043	33.8444	1.15092	0.0258673	Conserved hypothetical protein. (Os02t0575000-01)
Os07g0146800	239.112	129.961	255.23	96.6337	111.955	72.5104	93.6998	19.8854	208.101	68.1493	1.15017	0.00538382	Non-protein coding transcript. (Os07t0146800-01)
Os03g0581701	31.599	20.3306	34.1601	11.289	8.94346	19.3439	13.1921	5.45514	28.6966	7.35743	1.14903	0.0151327	Non-protein coding transcript. (Os03t0581701-00)
Os06g0213200	18.5113	13.8291	20.0206	6.32209	10.9639	6.91845	8.06815	2.52546	17.4537	3.22838	1.14669	0.0182257	Similar to Tic22. (Os06t0213200-01)
Os07g0523300	814.883	391.746	799.069	230.258	509.393	170.522	303.391	180.886	668.566	239.863	1.14293	0.044011	Similar to 60S ribosomal protein L44. (Os07t0523300-01);Similar to 60S ribosomal protein L44. (Os07t0523300-02);Non-protein coding transcript. (Os07t0523300-03)
Os08g0185701	24.8779	23.3576	26.7615	4.3996	21.3659	9.27309	11.6795	8.73538	24.999	1.70515	1.14278	0.0424361	Non-protein coding transcript. (Os08t0185701-00)
Os03g0296300	21.614	23.8893	20.1908	8.99128	10.949	10.2997	10.08	0.997171	21.898	1.86552	1.14167	0.00659647	Similar to mitochondrial import inner membrane translocase subunit tim22. (Os03t0296300-01)
Os07g0590700	221.866	103.781	102.375	63.1852	78.4699	54.3266	65.3272	12.2133	142.674	68.5859	1.14167	0.0138039	Similar to transcriptional regulatory protein algP. (Os07t0590700-01)
Os03g0350100	195.724	198.066	150.699	62.705	97.3069	87.8987	82.6368	17.891	181.496	26.6974	1.14076	0.00124698	SAR DNA-binding protein-2. (Os03t0350100-01);SAR DNA-binding protein-2. (Os03t0350100-02)
Os06g0645700	48.6611	23.1199	31.4282	11.8043	17.5209	17.1257	15.4836	3.19252	34.4031	13.0279	1.13945	0.0169716	Similar to HAF1. (Os06t0645700-01)
Os08g0207000	167.582	85.5687	107.537	43.01	84.353	38.394	55.2523	25.3074	120.229	42.4543	1.13828	0.0193884	Similar to 40S ribosomal protein S11. (Os08t0207000-01)
Os02g0581100	134.673	89.7691	101.033	30.4764	60.4741	59.4597	50.1367	17.0339	108.492	23.3626	1.13598	0.00613854	Similar to photosystem II 5 kD protein. (Os02t0581100-01)
Os02g0187700	14.0238	18.7455	12.5478	6.27454	8.20436	6.9495	7.1428	0.97932	15.1057	3.23743	1.13506	0.0342528	R2R3-MYB transcription factor 22 (Os02t0187700-01)
Os08g0144400	63.5152	70.1321	52.1772	23.488	31.3411	30.6182	28.4824	4.3404	61.9415	9.0803	1.13473	0.00149704	PDZ/DHR/GLGF domain containing protein. (Os08t0144400-01);Hypothetical conserved gene. (Os08t0144400-02)
Os01g0723200	333.189	224.674	399.216	130.78	194.671	110.562	145.337	43.9035	319.026	88.1286	1.13393	0.00494395	Similar to 40S ribosomal protein S19-like. (Os01t0723200-01)
Os07g0185500	128.659	42.4142	93.001	32.0365	51.1604	37.6164	40.2711	9.83443	88.0248	43.3373	1.13268	0.0312915	Non-protein coding transcript. (Os07t0185500-01)
Os03g0194500	55.8283	43.4683	78.2102	29.5849	29.4556	21.9022	26.9809	4.39876	59.1689	17.6102	1.13108	0.00520702	Similar to Protein translocase/ protein transporter. (Os03t0194500-01)
Os12g0163200	24.6873	21.7968	25.047	10.6825	14.3725	8.0442	11.0331	3.1787	23.8437	1.78179	1.12907	0.00664339	Uncharacterised protein family UPF0120 domain containing protein. (Os12t0163200-01)
Os07g0166600	170.428	76.9579	156.275	56.3343	80.9933	48.3071	61.8782	17.0338	134.554	50.3788	1.12816	0.0138039	Conserved hypothetical protein. (Os07t0166600-01)
Os01g0686400	33.5987	22.1781	18.3059	12.3478	13.614	8.01208	11.3246	2.93779	24.6943	7.95082	1.12802	0.0240711	Similar to AR401. (Os01t0686400-01)
Os03g0761000	22.1986	11.6801	15.7174	7.47047	7.57371	7.97494	7.67304	0.266504	16.532	5.30637	1.12767	0.0327644	SWIB/MDM2 domain containing protein. (Os03t0761000-01)
Os05g0517400	33.1851	22.6923	30.7254	11.8841	15.4478	12.525	13.2857	1.89969	28.8676	5.48756	1.12608	0.00523749	Conserved hypothetical protein. (Os05t0517400-01)
Os04g0660100	26.2616	32.0909	29.0694	11.3057	13.6199	14.5938	13.1731	1.68895	29.1406	2.9153	1.12522	0.00327187	Helix-loop-helix DNA-binding domain containing protein. (Os04t0660100-01);Similar to H0112G12.1 protein. (Os04t0660100-02)
Os08g0270200	27.5353	23.6775	35.0887	11.277	15.79	12.5197	13.1955	2.33118	28.7672	5.80447	1.12447	0.00591281	Exosome-associated family protein. (Os08t0270200-01)
Os10g0407100	52.1116	72.2687	62.6434	21.3015	35.415	29.9361	28.8842	7.11532	62.3413	10.0819	1.12337	0.00256332	Ribosomal protein L32p domain containing protein. (Os10t0407100-01);Ribosomal protein L32p domain containing protein. (Os10t0407100-02)
Os08g0205300	68.5086	34.4739	76.7274	21.3237	35.6425	25.9427	27.6363	7.30809	59.9033	22.4026	1.12143	0.0178533	Hypothetical conserved gene. (Os08t0205300-01);SET domain containing protein. (Os08t0205300-02);Hypothetical conserved gene. (Os08t0205300-03)
Os08g0129200	872.889	557.604	730.864	266.186	414.064	318.296	332.848	75.0052	720.452	157.9	1.12054	0.00193174	Cold shock protein 2 (Os08t0129200-02)
Os05g0130200	47.3321	39.3012	43.9156	12.6719	24.3099	22.8937	19.9585	6.34999	43.5163	4.03032	1.12053	0.00298183	Conserved hypothetical protein. (Os05t0130200-01)
Os03g0669300	133.204	53.5918	63.5329	30.104	55.8061	30.0655	38.6585	14.8502	83.4428	43.3799	1.12048	0.0380716	Beta-1,3-glucanase-like protein. (Os03t0669300-01);Beta-1,3-glucanase-like protein. (Os03t0669300-02);Glycoside hydrolase, family 17 protein. (Os03t0669300-03)
Os05g0209500	56.8257	63.2657	50.8587	18.9779	34.2361	25.7772	26.3304	7.64416	56.9834	6.20499	1.11774	0.00272851	Conserved hypothetical protein. (Os05t0209500-01)
Os03g0162500	31.2074	50.6259	25.7004	7.80874	15.5737	25.9033	16.4286	9.07751	35.8446	13.0938	1.1166	0.0389928	DUF560 family protein, PDDEXK_6 family protein, Response to drought, cold and phosphorus-deficient stresses (Os03t0162500-01)
Os09g0495500	85.4133	53.9911	76.8685	29.988	43.3926	26.9561	33.4456	8.74679	72.091	16.2468	1.1155	0.00437845	Conserved hypothetical protein. (Os09t0495500-01)
Os03g0145800	293.805	178.834	218.465	85.7698	156.981	77.1513	106.634	43.8142	230.368	58.4025	1.11484	0.0103554	Ankyrin repeat containing protein. (Os03t0145800-01);Similar to tankyrase 1. (Os03t0145800-02)
Os02g0478700	909.267	672.157	914.866	327.522	493.38	334.559	385.154	93.7929	832.096	138.54	1.11443	0.00144874	Ribosomal protein S27. (Os02t0478700-01)
Os02g0601800	93.0719	111.414	62.5002	32.3709	38.7851	52.6885	41.2815	10.3863	88.9954	24.7105	1.11259	0.00636409	Bromodomain containing protein. (Os02t0601800-01);Similar to Kinase-like protein. (Os02t0601800-02);Bromodomain containing protein. (Os02t0601800-03);Similar to Kinase-like protein. (Os02t0601800-04)
Os11g0473350	28.8076	13.8535	27.7017	8.96486	13.9157	9.84291	10.9078	2.64163	23.4543	8.33288	1.11069	0.031847	Similar to Ubiquitin carboxyl-terminal hydrolase. (Os11t0473350-00)
Os02g0815800	15.246	14.0515	13.5926	6.0042	8.19069	5.92415	6.70635	1.2861	14.2967	0.853514	1.10895	0.049576	S1, RNA binding domain containing protein. (Os02t0815800-01)
Os01g0199400	20.0736	24.4822	14.4351	8.40843	10.0998	8.73541	9.0812	0.897126	19.6636	5.03608	1.10801	0.0199545	Alpha/beta hydrolase family protein. (Os01t0199400-01);Similar to predicted protein. (Os01t0199400-02)
Os02g0717800	243.653	244.621	317.018	87.1364	148.547	138.747	124.81	32.9923	268.431	42.0809	1.10762	0.00221495	Similar to 60S ribosomal protein l31 (Fragment). (Os02t0717800-01)
Os03g0372700	48.4905	50.0965	47.6504	21.1598	25.5254	21.0933	22.5928	2.53991	48.7458	1.24289	1.10606	0.00121931	Similar to low temperature viability protein. (Os03t0372700-01);Low temperature viability protein family protein. (Os03t0372700-02)
Os11g0131700	33.7044	25.4073	28.6992	10.4476	19.4872	12.226	14.0536	4.78893	29.2703	4.17793	1.106	0.00868907	Zinc finger, Tim10/DDP-type domain containing protein. (Os11t0131700-01)
Os01g0861000	30.7818	22.3555	22.3783	10.3714	16.2277	9.13543	11.9115	3.78865	25.1719	4.85839	1.10416	0.0143101	Conserved hypothetical protein. (Os01t0861000-01)
Os09g0504700	174.433	294.887	149.873	62.1156	91.215	135.827	96.386	37.1269	206.398	77.612	1.10391	0.0174265	Zinc finger, RING/FYVE/PHD-type domain containing protein. (Os09t0504700-01);Zinc finger, RING/FYVE/PHD-type domain containing protein. (Os09t0504700-02);Zinc finger, RING/FYVE/PHD-type domain containing protein. (Os09t0504700-03)
Os06g0244100	21.1045	23.6227	15.1781	6.64772	11.818	8.80229	9.08935	2.59708	19.9684	4.3354	1.10379	0.0205298	Tetratricopeptide-like helical domain containing protein. (Os06t0244100-01);Hypothetical conserved gene. (Os06t0244100-02)
Os08g0118900	21.7511	18.478	23.5509	9.55799	11.9407	7.72085	9.73985	2.11579	21.26	2.57186	1.09709	0.0119736	Adenylate kinase family protein. (Os08t0118900-01)
Os08g0374200	44.8073	56.8685	32.07	11.6789	20.2581	31.4152	21.1174	9.89616	44.5819	12.4008	1.09534	0.0201419	Similar to Ubiquitin carrier protein. (Os08t0374200-01);Similar to Ubiquitin carrier protein. (Os08t0374200-02)
Os10g0103700	22.2485	12.0347	16.6989	5.31428	10.3997	8.64652	8.12016	2.58324	16.994	5.11329	1.09436	0.0424576	Similar to Homeobox-leucine zipper protein HOX15. (Os10t0103700-01);Similar to Homeobox-leucine zipper protein HOX15. (Os10t0103700-02);Similar to HD-ZIP protein (Fragment). (Os10t0103700-03)
Os03g0800100	52.5785	43.7616	36.8923	15.6463	26.4445	20.9037	20.9982	5.39972	44.4108	7.86322	1.09415	0.00471538	Cactin, domain domain containing protein. (Os03t0800100-01)
Os07g0225300	12.3342	17.454	19.7014	5.26713	11.0896	6.53787	7.63153	3.06142	16.4965	3.7758	1.09234	0.0391589	OsNAC3 protein. (Os07t0225300-01)
Os03g0353500	50.4396	57.9243	47.2691	16.2348	27.1037	30.2671	24.5352	7.3603	51.8777	5.47124	1.09138	0.00415106	Nucleolar protein 12 domain containing protein. (Os03t0353500-01)
Os09g0542000	53.3247	59.9606	71.6814	28.4089	35.6906	22.6491	28.9162	6.53556	61.6556	9.295	1.09043	0.00306182	Similar to Ribonuclease P. (Os09t0542000-01)
Os05g0314100	350.071	258.908	313.317	121.584	181.871	130.58	144.678	32.5222	307.432	45.8657	1.08826	0.00181363	Similar to Small nuclear ribonucleoprotein-like protein. (Os05t0314100-02);Similar to small nuclear ribonucleoprotein Sm D2. (Os05t0314100-03)
Os07g0572900	122.699	74.1576	125.112	49.0337	68.9257	34.4301	50.7965	17.3152	107.323	28.7473	1.08633	0.0125514	Similar to 40S ribosomal protein S13. (Os07t0572900-01)
Os05g0534000	27.8996	21.7948	23.6856	9.35593	14.5069	10.8212	11.5613	2.65404	24.46	3.12521	1.08489	0.0102746	Hypothetical conserved gene. (Os05t0534000-01)
Os05g0592600	246.95	261.446	160.058	66.5937	132.72	116.424	105.246	34.4512	222.818	54.8333	1.08486	0.00995382	Translation initiation factor 2 related domain containing protein. (Os05t0592600-01);Hypothetical conserved gene. (Os05t0592600-02);Hypothetical conserved gene. (Os05t0592600-03)
Os03g0360300	31.8028	33.0461	26.2627	9.85841	21.9789	11.1906	14.3426	6.64663	30.3705	3.61138	1.08426	0.0139183	Conserved hypothetical protein. (Os03t0360300-01)
Os12g0489200	119.564	46.9601	103.494	30.9925	57.4799	39.7639	42.7454	13.493	90.0059	38.1349	1.08273	0.032795	Ubiquitin-specific protease 12. (Os12t0489200-01)
Os09g0539800	2111.15	1519.87	2498.23	960.758	1249.07	690.324	966.716	279.419	2043.09	492.719	1.08251	0.00596001	Similar to Acyl carrier protein III, chloroplast precursor (ACP III). (Os09t0539800-01)
Os02g0152500	63.6708	35.0421	39.7937	18.6768	25.9614	21.0143	21.8842	3.7194	46.1689	15.3422	1.08126	0.0117459	Chromatin remodeling factor, Protein containing PHD domain, FNIII domain and VID domain, Positive regulator of flowering, Regulation of leaf angle (Os02t0152500-01);Non-protein coding transcript. (Os02t0152500-02)
Os01g0970500	79.5812	65.8166	88.4097	30.6231	47.4375	32.8909	36.9839	9.12388	77.9358	11.386	1.07966	0.00358026	Small subunit of the transcription factor IIA on chromosome 1, Mediation of host susceptibility to disease (Os01t0970500-01)
Os12g0415800	52.6533	56.2209	62.2457	19.362	40.5755	21.0954	27.011	11.7791	57.04	4.84837	1.07962	0.00929912	Similar to Histone H3. (Os12t0415800-00)
Os09g0556300	208.184	169.145	193.63	73.8861	114.062	83.268	90.4053	21.0173	190.32	19.7291	1.07939	0.00209048	Non-protein coding transcript. (Os09t0556300-01)
Os02g0782700	529.216	862.829	388.616	205.804	322.613	317.46	281.959	66.0021	593.553	243.565	1.07766	0.0131393	AP2/ERF transcription factor, Defense response, Abiotic stress response (Os02t0782700-01);Similar to Transcription factor EREBP1. (Os02t0782700-02)
Os09g0480700	70.5887	34.9662	60.3722	21.4753	31.7373	26.1888	26.4671	5.13667	55.3091	18.343	1.07731	0.0144327	Similar to Transcription factor Hap5a-like protein. (Os09t0480700-01);Nuclear factor Y (NF-Y) transcription factor C7, CCAAT box binding factor, Heme-associated protein 5E (Os09t0480700-02)
Os03g0241900	44.3739	33.575	46.2563	15.5255	21.6833	21.2107	19.4732	3.42696	41.4017	6.84322	1.07655	0.00383274	Similar to Senescence-associated protein 12. (Os03t0241900-02);Similar to Senescence-associated protein, expressed. (Os03t0241900-03)
Os05g0132100	81.8994	63.4331	54.3551	27.2701	31.9179	35.5067	31.5649	4.12962	66.5625	14.0363	1.07353	0.0043449	AMP-dependent synthetase and ligase domain containing protein. (Os05t0132100-02);Similar to cDNA clone:001-200-C01, full insert sequence. (Os05t0132100-03);Similar to cDNA clone:001-200-C01, full insert sequence. (Os05t0132100-04)
Os01g0963400	31.5025	21.8501	35.7456	12.9047	16.1943	14.3875	14.4955	1.64746	29.6994	7.12107	1.0701	0.0108202	Thioredoxin family protein. (Os01t0963400-01)
Os05g0182201	17.2651	12.5282	15.635	6.18041	8.56951	7.27118	7.34036	1.19605	15.1428	2.4065	1.06869	0.0482211	Similar to bifunctional protein tilS/hprT. (Os05t0182201-01)
Os07g0274700	94.8408	81.6215	50.5711	25.9113	55.7355	26.6406	36.0958	17.0124	75.6778	22.7255	1.0685	0.0273288	HvB12D protein (B12Dg1 protein). (Os07t0274700-01)
Os03g0679700	19.5835	18.9984	28.3711	10.6655	15.4387	5.67064	10.5916	4.88442	22.3177	5.25062	1.06732	0.0275992	Similar to Thiamine biosynthesis protein thiC. (Os03t0679700-01);Similar to Thiamine biosynthesis protein thiC. (Os03t0679700-02);Similar to Thiamine biosynthesis protein thiC. (Os03t0679700-03);Similar to thiamine biosynthesis protein thiC. (Os03t0679700-04)
Os07g0508900	33.9468	20.522	17.9619	8.74454	15.0509	10.9107	11.5687	3.20428	24.1436	8.58578	1.067	0.0367738	Hypothetical conserved gene. (Os07t0508900-00)
Os02g0133800	303.557	148.124	216.449	80.4896	159.424	80.9314	106.948	45.4455	222.71	77.9057	1.06671	0.0270994	Proteasome subunit alpha type 1 (EC 3.4.25.1) (20S proteasome alpha subunit F) (20S proteasome subunit alpha-6) (Proteasome component C2). (Os02t0133800-01);Non-protein coding transcript. (Os02t0133800-02)
Os06g0563000	30.4604	28.5581	15.8878	9.86643	12.5553	12.8286	11.7501	1.63703	24.9688	7.92167	1.06504	0.0266279	Ndr family protein. (Os06t0563000-01)
Os02g0608400	44.397	28.8171	29.0115	15.1826	20.1859	13.5236	16.2974	3.46825	34.0752	8.93948	1.06314	0.0118834	EF-Hand type domain containing protein. (Os02t0608400-01);Similar to Ca2+ binding protein cbp1. (Os02t0608400-02)
Os05g0558000	96.6533	101.246	99.5091	43.1871	57.4285	43.473	48.0295	8.14099	99.136	2.31872	1.06282	0.00174406	Ribosomal protein L1 family protein. (Os05t0558000-01)
Os07g0585500	845.066	1081.32	889.714	375.256	510.026	467.521	450.935	68.899	938.7	125.513	1.06102	0.000971494	Rice proline-, glycine and tyrosine-rich protein, Vesicle trafficking, Cold tolerance (Os07t0585500-01)
Os01g0736900	872.261	777.377	858.004	347.427	442.028	418.437	402.631	49.2415	835.881	51.1644	1.0593	0.000541342	Reticulon family protein. (Os01t0736900-01);Similar to seed maturation protein. (Os01t0736900-02)
Os01g0276800	203.161	177.543	145.791	69.361	96.5921	87.5654	84.5061	13.8709	175.498	28.7394	1.05843	0.00279841	Glucosidase II &beta; subunit, Potential switch between programmed cell death and autophagy (Os01t0276800-01);Similar to predicted protein. (Os01t0276800-02);Hypothetical conserved gene. (Os01t0276800-03);Similar to predicted protein. (Os01t0276800-04);Similar to predicted protein. (Os01t0276800-05)
Os05g0390300	41.5706	45.0434	51.8547	15.6806	27.9976	23.4093	22.3625	6.22488	46.1562	5.23161	1.05619	0.00455203	Conserved hypothetical protein. (Os05t0390300-00)
Os12g0458900	17.5286	20.9901	18.5536	7.7549	7.74491	12.4798	9.32653	2.7308	19.0241	1.77806	1.05598	0.0217858	Conserved hypothetical protein. (Os12t0458900-01)
Os04g0377932	44.6598	36.9857	32.0069	15.2737	24.1881	16.323	18.595	4.87212	37.8841	6.37412	1.05578	0.00805817	Similar to Gonidia forming protein GlsA. (Os04t0377932-00)
Os03g0851000	277.956	283.288	292.589	103.722	188.064	120.471	137.419	44.652	284.611	7.40593	1.05436	0.00400964	Similar to Transcription factor homolog BTF3-like protein. (Os03t0851000-01);Similar to Transcription factor homolog BTF3-like protein. (Os03t0851000-02)
Os05g0449900	23.3744	20.2992	17.3944	7.77498	11.2171	9.7091	9.56706	1.72544	20.356	2.99039	1.05425	0.019151	R2R3-MYB transcription factor 57 (Os05t0449900-01)
Os07g0593332	99.1746	75.354	88.8395	28.3834	59.1929	40.3966	42.6576	15.5287	87.7894	11.945	1.05424	0.00907044	Similar to MFP1 attachment factor 1. (Os07t0593332-00)
Os02g0718600	95.3494	91.075	147.342	43.8296	52.7369	63.8822	53.4829	10.0471	111.255	31.3248	1.05275	0.00699923	Conserved hypothetical protein. (Os02t0718600-01)
Os08g0398700	134.209	47.2528	114.079	37.9626	53.8876	50.9048	47.585	8.46563	98.5136	45.5198	1.05194	0.0394	Peptidase M1, membrane alanine aminopeptidase family protein. (Os08t0398700-01);Similar to APM1 (AMINOPEPTIDASE M1). (Os08t0398700-02)
Os04g0395700	42.0882	41.9792	43.9139	16.1373	24.8346	20.7906	20.5875	4.35224	42.6604	1.08689	1.04985	0.00339104	Conserved hypothetical protein. (Os04t0395700-00)
Os10g0154700	25.1005	37.7614	32.2818	11.1057	17.3111	17.616	15.3443	3.67387	31.7146	6.3495	1.04957	0.0111203	Similar to Cyclophilin Dicyp-2. (Os10t0154700-01)
Os01g0815800	1604.87	1116.89	1533.85	446.836	932.997	683.104	687.646	243.113	1418.54	263.634	1.04921	0.0102426	Similar to 60S ribosomal protein L24-A (L30A) (RP29) (YL21). (Os01t0815800-01);Non-protein coding transcript. (Os01t0815800-02)
Os12g0588900	27.8644	13.9307	25.95	8.63117	13.8884	10.3954	10.9717	2.67556	22.5817	7.55289	1.04857	0.0424993	Cytosolic tRNA 2-thiolation protein 2, High-temperature tolerance (Os12t0588900-01);Similar to Cytoplasmic tRNA 2-thiolation protein 2. (Os12t0588900-02)
Os06g0274200	107.124	104.777	117.946	47.1991	69.0751	43.8188	53.3643	13.7105	109.949	7.02427	1.04717	0.00365185	Similar to H/ACA ribonucleoprotein complex subunit 2 (H/ACA snoRNP protein NHP2) (High mobility group-like nuclear protein 2). (Os06t0274200-01)
Os03g0851100	132.762	64.979	110.908	36.8106	74.0942	39.466	50.1236	20.8016	102.883	34.5966	1.04714	0.031847	Similar to Translational elongation factor EF-TuM. (Os03t0851100-01);Similar to Elongation factor Tu. (Os03t0851100-02)
Os01g0834600	720.942	669.807	598.285	196.333	406.506	366.052	322.964	111.515	663.011	61.6097	1.04237	0.00826582	40S ribosomal protein S23. (Os01t0834600-00)
Os02g0592400	175.664	253.117	189.057	68.4458	103.668	129.475	100.53	30.6355	205.946	41.3967	1.04223	0.00753355	Hypoxia induced protein conserved region family protein. (Os02t0592400-01)
Os04g0397500	28.904	36.5306	20.2274	9.69538	10.3958	22.2943	14.1285	7.08047	28.554	8.15722	1.04176	0.0446615	Similar to gt-2-related. (Os04t0397500-00)
Os05g0500450	42.8945	33.5522	43.6448	14.877	25.2787	19.2684	19.808	5.22182	40.0305	5.62293	1.04035	0.00659647	Similar to allyl alcohol dehydrogenase-like protein. (Os05t0500450-00)
Os03g0584300	25.7647	29.929	29.5994	10.4817	14.2859	17.5809	14.1162	3.55263	28.431	2.31499	1.039	0.00924472	Conserved hypothetical protein. (Os03t0584300-01)
Os09g0571400	40.271	32.274	51.4248	20.9069	25.0326	13.7112	19.8836	5.72967	41.3233	9.61867	1.0381	0.0122431	Cyclophilin, Mediation of wide range of cellular response under multiple abiotic stresses (Os09t0571400-01)
Os11g0579800	112.912	147.988	122.223	47.0504	80.7818	58.543	62.1251	17.1486	127.708	18.1697	1.03685	0.00562263	Gar1 protein RNA-binding region family protein. (Os11t0579800-01)
Os03g0808500	529.878	358.143	615.471	211.33	274.013	250.062	245.135	31.6304	501.164	131.045	1.03679	0.0043738	Plant lipid transfer protein/Par allergen family protein. (Os03t0808500-00)
Os03g0749900	31.6114	30.0014	31.8439	14.9976	20.6747	10.0983	15.2569	5.29293	31.1522	1.00342	1.03337	0.0103965	N-6 adenine-specific DNA methylase, conserved site domain containing protein. (Os03t0749900-01)
Os06g0555400	523.371	416.917	558.537	195.508	298.954	239.556	244.672	51.9124	499.608	73.74	1.03237	0.00280426	Similar to 40S ribosomal protein S19-like. (Os06t0555400-01)
Os07g0681000	109.26	152.561	103.481	44.3085	67.9414	67.1619	59.8039	13.4251	121.767	26.8243	1.03175	0.00719952	Similar to Eukaryotic translation initiation factor 2 beta subunit (eIF-2-beta) (P38). (Os07t0681000-01)
Os05g0356800	24.5426	15.4694	18.5215	8.40484	12.0724	8.85885	9.77868	1.99931	19.5111	4.61684	1.03074	0.0374	Protein of unknown function DUF3511 domain containing protein. (Os05t0356800-01)
Os02g0510600	55.5153	41.1239	26.551	13.9423	25.29	21.5632	20.2652	5.78415	41.0634	14.4822	1.03025	0.0287786	Heavy metal transport/detoxification protein domain containing protein. (Os02t0510600-01);Conserved hypothetical protein. (Os02t0510600-02)
Os11g0141400	16.6059	19.5749	20.4352	6.73682	10.145	11.477	9.45292	2.44468	18.872	2.00909	1.02994	0.0271947	Similar to EF hand family protein, expressed. (Os11t0141400-01)
Os05g0178300	33.8707	39.6315	35.5124	14.6819	21.1057	18.4918	18.0931	3.23044	36.3382	2.96788	1.02988	0.00479586	Similar to Cadmium tolerant 1. (Os05t0178300-01)
Os09g0328332	53.7344	52.0628	69.2474	23.7302	28.6264	32.7562	28.3709	4.51838	58.3482	9.47595	1.02956	0.00471661	Non-protein coding transcript. (Os09t0328332-00)
Os01g0801700	38.7194	32.0033	43.052	16.3501	24.397	16.3934	19.0469	4.63343	37.9249	5.56705	1.02893	0.00805817	Homolog of Arabidopsis GCD1 (GAMETE CELLS DEFECTIVE1), Early embryogenesis and endosperm development (Os01t0801700-01)
Os01g0559750	620.3	306.113	441.274	221.96	249.07	203.266	224.765	23.0305	455.896	157.603	1.02685	0.00920162	Hypothetical gene. (Os01t0559750-01)
Os01g0275300	27.5876	17.8836	23.1082	8.61099	12.5354	11.6268	10.9244	2.05433	22.8598	4.85678	1.02666	0.0248914	Conserved hypothetical protein. (Os01t0275300-01)
Os01g0732100	36.1654	48.7254	39.3742	16.6783	23.9118	20.2542	20.2815	3.61684	41.4217	6.5255	1.02648	0.00615411	Conserved hypothetical protein. (Os01t0732100-00)
Os05g0526400	133.11	208.01	138.341	70.295	84.6106	81.358	78.7545	7.50454	159.82	41.8151	1.0244	0.00588075	Reticulon family protein. (Os05t0526400-01)
Os01g0771400	29.7942	21.9897	23.0776	12.701	14.7653	8.53486	12.0004	3.17377	24.9538	4.22704	1.02396	0.0186578	Similar to CM0545.290.nc protein. (Os01t0771400-00)
Os07g0110500	256.336	346.94	280.106	102.842	159.259	175.343	145.815	38.074	294.46	46.9769	1.0188	0.00532754	Conserved hypothetical protein. (Os07t0110500-01)
Os02g0332200	196.548	114.904	183.913	69.661	119.94	55.8929	81.8312	33.7132	165.122	43.9465	1.01511	0.0272499	Similar to T-complex protein 1 delta subunit. (Os02t0332200-01);Similar to T-complex protein 1, delta subunit. (Os02t0332200-02)
Os01g0612200	225.588	146.274	178.495	67.3717	128.297	78.0007	91.223	32.5436	183.452	39.8886	1.01508	0.0148693	Cytochrome c oxidase, subunit Vb family protein. (Os01t0612200-01)
Os12g0571700	75.3273	99.4785	79.3341	28.2185	47.6192	49.6781	41.8386	11.8402	84.7133	12.943	1.00964	0.00923197	Conserved hypothetical protein. (Os12t0571700-01)
Os07g0604500	91.6674	84.3452	100.751	42.0029	50.621	44.8432	45.8224	4.3917	92.2545	8.21873	1.00944	0.00319293	Similar to Mitochondrial import inner membrane translocase subunit Tim17. (Os07t0604500-01);Hypothetical conserved gene. (Os07t0604500-03)
Os11g0220800	483.815	539.881	561.153	225.518	321.66	241.304	262.827	51.5583	528.283	39.9522	1.00932	0.00209048	Similar to 60S ribosomal protein L10 (QM protein homolog). (Os11t0220800-01)
Os11g0209700	39.7014	21.6704	21.8067	12.9335	17.1595	11.8866	13.9932	2.79158	27.7262	10.3711	1.00653	0.0434367	&beta;-type phosphatidylinositol 4-kinase (Os11t0209700-01);Conserved hypothetical protein. (Os11t0209700-02)
Os10g0159300	90.3104	79.6573	80.0303	30.6223	41.4672	53.1605	41.75	11.2718	83.3327	6.04577	1.00632	0.00637575	Conserved hypothetical protein. (Os10t0159300-01);Conserved hypothetical protein. (Os10t0159300-02)
Os03g0681300	66.9347	31.3123	45.9376	18.32	33.5074	19.5375	23.7883	8.43895	48.0615	17.9059	1.00572	0.0444265	Similar to SABRE. (Os03t0681300-01)
Os11g0544600	59.3779	59.623	43.0859	19.6677	31.2507	29.6892	26.8692	6.28535	54.029	9.47772	1.00509	0.00997505	CHZ-domain protein, Histone chaperone, Regulation of chromatin dynamics and genome transcription (Os11t0544600-01);Hypothetical conserved gene. (Os11t0544600-02)
Os11g0105400	19.2571	16.5775	24.0323	8.60565	12.6548	8.27759	9.84601	2.438	19.9556	3.7762	1.00275	0.0312915	Ribosomal protein L10 family protein. (Os11t0105400-01)
Os01g0214500	34.3081	58.8297	41.1148	19.4732	24.9578	23.4942	22.6418	2.83992	44.7509	12.6587	1.00257	0.0138039	Conserved hypothetical protein. (Os01t0214500-01)
Os05g0355300	14.1485	20.7295	17.1994	9.21638	8.91861	8.1796	8.77153	0.533809	17.3591	3.29343	1.00238	0.0443089	Similar to PIT1. (Os05t0355300-01)

## Sheet: Tab 2
Data set S1, Tab 2 Genes down-regulated in immuature grains of osmgr2 mutant.
gene_id	mgr2_r1	mgr2_r2	mgr2_r3	WT_r1	WT_r2	WT_r3	WT TPM (Ave.)	SD	mgr2 TPM (Ave.)	SD	log2(fold change)	FDR	Note
Os08g0480200	35.4286	49.5965	51.0168	99.1408	72.4706	102.288	91.2998	16.3824	45.3473	8.61915	-1.00126	0.00709546	2OG-Fe(II) oxygenase domain containing protein. (Os08t0480200-01)
Os08g0187800	193.693	175.914	178.452	447.627	293.477	361.411	367.505	77.2554	182.686	9.61596	-1.00224	0.00292609	Glucose 6-phosphate/phosphate translocator, Starch biosynthesis (Os08t0187800-01)
Os10g0207500	16.0055	13.3157	12.0499	27.6508	25.8241	28.6183	27.3644	1.41898	13.7904	2.02008	-1.01149	0.00837193	Similar to TPD1. (Os10t0207500-01)
Os10g0390500	355.484	274.836	423.287	827.897	737.848	563.608	709.784	134.361	351.202	74.3181	-1.01252	0.0046686	Alanine aminotransferase, Starch synthesis in developing seeds (Os10t0390500-01)
Os03g0114100	46.9727	41.9157	19.306	72.4009	68.6138	78.4221	73.1456	4.94637	36.0648	14.7322	-1.01269	0.0163107	Conserved hypothetical protein. (Os03t0114100-01)
Os03g0803500	45.9132	70.0428	53.8004	129.065	101.59	112.798	114.484	13.8149	56.5855	12.3035	-1.01347	0.00457491	Similar to Prolyl 4-hydroxylase alpha-1 subunit-like protein. (Os03t0803500-01)
Os03g0231400	9.3872	12.1885	10.9999	20.8239	17.1661	27.206	21.732	5.08119	10.8585	1.406	-1.01728	0.024275	Hypothetical protein. (Os03t0231400-01)
Os07g0604300	9.03819	9.21391	9.89937	25.7117	16.4358	14.8744	19.0073	5.85844	9.38382	0.455041	-1.02189	0.0424576	A member of the COBRA-like protein family, Modulation of &beta;-glucan synthesis during endosperm cell wall formation (Os07t0604300-01)
Os05g0542600	19.2079	11.4687	9.78807	27.4213	28.6988	26.0387	27.3862	1.3304	13.4882	5.02414	-1.0283	0.013575	Mov34/MPN/PAD-1 family protein. (Os05t0542600-01)
Os01g0303800	32.5764	55.6211	44.5153	101.161	76.7927	96.9264	91.6265	13.0197	44.2376	11.5248	-1.0339	0.0054103	UspA domain containing protein. (Os01t0303800-01);UspA domain containing protein. (Os01t0303800-02)
Os01g0313300	34.2665	70.7724	43.7088	112.402	87.9604	106.334	102.232	12.7268	49.5826	18.9485	-1.03544	0.0104621	Similar to EREBP-3 protein (Fragment). (Os01t0313300-01)
Os10g0572300	11.6343	12.978	7.84459	25.667	22.0359	20.4837	22.7289	2.6602	10.819	2.66204	-1.03835	0.0152945	Intracellular Ras-group-related leucinerich repeat protein 5 (Os10t0572300-01);Similar to Protein lap4. (Os10t0572300-02)
Os12g0111600	331.081	481.19	319.785	883.04	602.184	848.072	777.765	153.059	377.352	90.1038	-1.03863	0.00383274	Hypoxia induced protein conserved region family protein. (Os12t0111600-01)
Os01g0266400	41.4767	66.2557	35.3183	116.163	83.1204	93.5731	97.6189	16.8889	47.6836	16.3761	-1.04113	0.00920162	Conserved hypothetical protein. (Os01t0266400-01)
Os08g0518800	9.84598	13.7579	7.02975	16.3858	22.9086	24.8512	21.3819	4.43439	10.2112	3.3789	-1.04125	0.0279565	Similar to Class III chitinase homologue (OsChib3H-h) (Fragment). (Os08t0518800-01)
Os07g0607400	7.57837	10.13	10.4037	22.5889	10.8216	23.9424	19.1176	7.21639	9.37069	1.55821	-1.04466	0.0492766	Pectin lyase fold/virulence factor domain containing protein. (Os07t0607400-01)
Os01g0743500	18.1025	29.1009	22.9773	61.2521	37.6654	46.9731	48.6302	11.8803	23.3936	5.51103	-1.05705	0.0076318	Cytosolic NADP malic enzyme (Os01t0743500-01)
Os01g0511000	134.096	77.6229	62.2204	204.909	195.85	173.244	191.334	16.3085	91.313	37.8429	-1.05917	0.00991118	Similar to LOB domain protein 40. (Os01t0511000-01)
Os12g0442800	12.7045	9.82025	9.66945	25.8617	24.6802	18.2652	22.9357	4.08769	10.7314	1.7104	-1.05921	0.0154676	Similar to Sulfite oxidase (EC 1.8.3.1) (Moco containig protein AtMCP) (At-SO) (AtSOX). (Os12t0442800-01)
Os10g0579100	17.9241	11.4199	11.6163	38.7083	28.4427	19.3026	28.8179	9.70831	13.6534	3.69981	-1.06326	0.0291214	Calcium-permeable ion channel, Osmotic Ca<sup>2+</sup> signalling in response to hyperosmolality and salt stresses (Os10t0579100-01)
Os02g0625900	11.0955	8.93128	9.89366	23.5681	23.8528	14.8146	20.7452	5.13802	9.97349	1.08433	-1.06655	0.0225127	Conserved hypothetical protein. (Os02t0625900-01)
Os01g0911700	8.43546	12.9211	9.33726	25.8636	19.3635	17.9399	21.0556	4.22421	10.2313	2.37267	-1.06799	0.0206779	B3 domain-containing transcriptional activator, Control of seed dormancy (Os01t0911700-01);Transcription activator VP1-rice. (Os01t0911700-02)
Os03g0723400	31.9586	41.511	38.0411	83.5084	46.7294	105.044	78.4272	29.4873	37.1703	4.83536	-1.0693	0.0137654	Similar to UFG2. (Os03t0723400-01)
Os06g0527800	86.1418	111.945	111.452	217.351	117.314	318.694	217.787	100.691	103.18	14.7573	-1.07295	0.0199039	ABA receptor, Drought tolerance (Os06t0527800-01)
Os12g0506700	12.659	14.4035	15.6605	34.9683	22.6556	33.3238	30.3159	6.68481	14.241	1.50737	-1.07632	0.00709546	Carbamoyl phosphate synthetase, large subunit, ATP-binding domain containing protein. (Os12t0506700-01)
Os07g0215500	2634.83	2537.4	3485.85	9782.57	3175.23	5376.5	6111.43	3364.42	2886.03	521.74	-1.07736	0.0296197	Allergenic protein. (Os07t0215500-01)
Os03g0192700	199.672	377.75	295.909	711.874	449.501	689.181	616.852	145.373	291.11	89.1362	-1.07912	0.00615958	Myo-inositol 3-phosphate synthase 1, Phytic acid biosynthesis, Determination of phytic acid accumulation in grain (Os03t0192700-01)
Os03g0267200	43.7482	95.1766	58.8987	136.338	113.484	171.146	140.323	29.0369	65.9412	26.4276	-1.08142	0.00986105	17.7 kDa class I heat shock protein, Heat tolerance, UV-B resistance (Os03t0267200-01)
Os03g0289100	112.104	110.739	107.881	231.293	230.424	242.049	234.588	6.47534	110.241	2.15527	-1.08182	0.000422004	Serine/threonine protein kinase, Carbohydrate metabolism (Os03t0289100-01);Similar to OSK3. (Os03t0289100-02)
Os01g0859300	12.6058	28.0758	15.3118	41.4859	31.6513	45.5685	39.5685	7.15398	18.6645	8.26202	-1.08414	0.0104411	bZIP transcription factor, Stress response and ABA signal transduction, Regulation of plant fertility (Os01t0859300-01);bZIP transcription factor, Stress response and ABA signal transduction, Regulation of plant fertility (Os01t0859300-02)
Os10g0407200	22.5531	47.1459	28.7261	66.8722	65.3047	78.7343	70.3037	7.34302	32.8084	12.7945	-1.0887	0.00496696	Protein of unknown function DUF962 family protein. (Os10t0407200-01)
Os06g0254700	23.2078	18.0339	14.9269	51.0886	29.3806	39.9537	40.141	10.8552	18.7229	4.18324	-1.09242	0.00805817	Caleosin-like peroxygenase, Response to abiotic stress (Os06t0254700-01)
Os03g0329500	19.086	24.0198	13.8032	48.0195	37.6932	36.0918	40.6015	6.47385	18.9697	5.1093	-1.0932	0.00403942	Glycoside hydrolase family 9 subclass A1, Endo-1,4-beta-D-glucanase, Cellulose biosynthesis in the rice stem internode growth and development, Promotion of the internode elongation (Os03t0329500-01)
Os10g0539600	937.367	1008.53	960.856	2454.7	1593.28	2201.59	2083.19	442.746	968.918	36.2604	-1.09903	0.000692677	Calcium-dependent protein kinase, Sucrose synthase kinase, Storage product accumulation during seed development (Os10t0539600-01)
Os01g0136200	46.819	131.568	61.6073	167.671	112.024	238.484	172.726	63.3816	79.9981	45.2689	-1.10008	0.0416187	16.9 kDa class I heat shock protein 1. (Os01t0136200-01)
Os03g0724500	83.2195	87.8119	99.4112	200.92	200.654	179.155	193.576	12.49	90.1475	8.34471	-1.10201	0.000524226	Conserved hypothetical protein. (Os03t0724500-01)
Os08g0484600	27.4141	20.138	22.6932	51.858	48.1714	51.1383	50.3893	1.95413	23.4151	3.69138	-1.10316	0.00114959	Serine/threonine protein kinase, Snf1-related kinase, Carbohydrate metabolism, Negative regulation of heading date (Os08t0484600-01)
Os06g0141400	349.673	262.05	320.261	565.698	524.259	924.741	671.566	220.233	310.661	44.593	-1.10471	0.00298183	Similar to Early nodulin. (Os06t0141400-01)
Os01g0726700	22.3896	23.7112	9.22061	43.6115	40.0947	35.1586	39.6216	4.24627	18.4404	8.01191	-1.10802	0.00837193	Conserved hypothetical protein. (Os01t0726700-01)
Os01g0915200	28.4518	21.1825	29.7583	57.507	61.1094	51.7112	56.7759	4.74157	26.4642	4.62044	-1.10955	0.0014531	Similar to cysteine proteinase inhibitor B. (Os01t0915200-01)
Os10g0561000	18.8244	50.1933	33.7952	68.3672	55.0359	100.234	74.5458	23.2241	34.271	15.6899	-1.11098	0.0195607	Hypothetical conserved gene. (Os10t0561000-00)
Os09g0331900	12.8894	7.90534	8.13103	21.9225	24.2599	16.8634	21.0152	3.78077	9.64191	2.81464	-1.11326	0.013575	Hypothetical conserved gene. (Os09t0331900-01)
Os04g0573300	9.34416	21.9196	11.0939	33.5632	29.97	27.1761	30.2364	3.20186	14.1192	6.81174	-1.11387	0.0112824	Similar to OSIGBa0147H17.8 protein. (Os04t0573300-00)
Os07g0679500	8.09173	5.88154	9.05727	22.7562	11.9839	14.5209	16.4203	5.63174	7.67685	1.62801	-1.1152	0.0383712	Similar to Transcription factor RF2b. (Os07t0679500-01)
Os04g0492100	61.1116	41.3629	45.108	117.116	102.311	101.256	106.895	8.86785	49.1942	10.4893	-1.11594	0.00131592	Similar to H0425E08.1 protein. (Os04t0492100-01)
Os09g0425500	20.9347	9.25907	7.10503	24.54	26.5689	28.8788	26.6625	2.17094	12.4329	7.44111	-1.1203	0.0192884	Hypothetical gene. (Os09t0425500-01)
Os02g0668500	15.1935	27.2725	17.0316	52.9742	37.8141	37.7077	42.832	8.78358	19.8325	6.50838	-1.12603	0.00470693	Cellular retinaldehyde-binding/triple function, C-terminal domain containing protein. (Os02t0668500-01);Similar to cellular retinaldehyde-binding/triple function, C-terminal. (Os02t0668500-02)
Os07g0212300	210.554	275.74	237.566	517.548	387.33	684.235	529.704	148.826	241.287	32.7522	-1.12651	0.00156519	Similar to Nudix hydrolase 16, mitochondrial precursor (EC 3.6.1.-) (AtNUDT16). (Os07t0212300-01)
Os04g0510600	24.902	36.2996	16.1061	60.2495	32.2771	76.8786	56.4684	22.5399	25.7692	10.1246	-1.12685	0.0263222	Tetratricopeptide-like helical domain containing protein. (Os04t0510600-01);Tetratricopeptide-like helical domain containing protein. (Os04t0510600-03)
Os06g0283400	54.4639	43.2803	46.0875	125.917	97.3992	90.8043	104.707	18.6622	47.9439	5.81831	-1.12937	0.0012245	Phosphatidylinositol 3- and 4-kinase, catalytic domain containing protein. (Os06t0283400-01)
Os06g0662200	16.7485	13.1485	15.2235	31.4054	24.9774	43.4825	33.2884	9.39516	15.0402	1.80703	-1.13017	0.00654518	Basic leucine zipper (bZIP) transcription factor, Negative regulator of cold and drought stress response (Os06t0662200-01)
Os03g0301400	12.9976	9.72443	11.7794	32.3612	25.0326	19.5956	25.6631	6.40614	11.5005	1.65429	-1.13279	0.00837193	Exonuclease domain containing protein. (Os03t0301400-01)
Os04g0606200	14.5538	12.2949	12.4307	26.7741	28.9685	30.0043	28.5823	1.64937	13.0931	1.2668	-1.13498	0.00237728	Similar to OSIGBa0113I13.1 protein. (Os04t0606200-01)
Os01g0778900	15.0815	23.9067	19.0862	36.5076	32.0627	59.0596	42.5433	14.4752	19.3581	4.41891	-1.13671	0.00772225	Similar to serine-rich protein-related. (Os01t0778900-01)
Os02g0115900	380.142	653.19	432.496	951.663	1198.28	1082.26	1077.4	123.38	488.609	144.915	-1.13899	0.00120989	ER-localized chaperone HSP70, ER quality control for seed storage proteins during seed maturation, Regulation of XA21 protein stability and processing, Resistance to Xoo, (Os02t0115900-01);Endosperm lumenal binding protein. (Os02t0115900-02);Similar to Endosperm lumenal binding protein. (Os02t0115900-03)
Os01g0224300	33.5886	33.3739	33.2001	67.697	92.6556	60.4311	73.5946	16.9024	33.3875	0.194596	-1.14087	0.00181463	CHCH domain containing protein. (Os01t0224300-01)
Os06g0142350	37.2932	54.0257	35.8703	106.909	77.2934	97.2877	93.83	15.1075	42.3964	10.0964	-1.14139	0.00167641	Similar to Early nodulin. (Os06t0142350-01)
Os06g0507100	38.0715	31.0856	23.3542	66.5263	31.8609	106.052	68.1464	37.122	30.8371	7.36182	-1.14581	0.0341301	Similar to Prolamin. (Os06t0507100-01)
Os11g0605500	12.7283	8.13546	8.75663	24.6509	17.7369	23.7558	22.0479	3.76011	9.87347	2.49181	-1.15159	0.00766523	Acyl-CoA oxidase 2 (Os11t0605500-01)
Os02g0771800	13.2517	8.93461	10.9177	29.4695	19.5362	25.089	24.6982	4.97814	11.0347	2.16092	-1.15839	0.0060017	Similar to predicted protein. (Os02t0771800-01)
Os01g0380800	13.318	13.1853	15.8929	36.7988	28.5578	27.7253	31.0273	5.01556	14.1321	1.52636	-1.15848	0.00225169	F-box domain, cyclin-like domain containing protein. (Os01t0380800-00)
Os01g0133400	33.7401	10.134	29.8794	73.279	52.4035	40.8691	55.5172	16.4278	24.5845	12.6625	-1.15886	0.0240371	Monosaccharide transporter (pGlcT subfamily), pGlcT protein 1 (Os01t0133400-01)
Os10g0189100	30.9215	24.1899	40.5545	94.2763	76.2333	44.8759	71.7952	24.9975	31.8886	8.22507	-1.16028	0.0079824	Plastidic phosphoglucomutase, Starch synthesis in rice pollen (Os10t0189100-01)
Os09g0418000	9.81727	12.8431	6.41478	22.2764	23.9422	18.9016	21.7068	2.56813	9.69171	3.216	-1.1608	0.00826895	Similar to CBL-interacting protein kinase 16. (Os09t0418000-01);Serine/threonine protein kinase domain containing protein. (Os09t0418000-02);Similar to CBL-interacting protein kinase 16. (Os09t0418000-03)
Os03g0116800	39.9711	42.5724	29.3403	94.8431	71.1129	86.4458	84.134	12.0329	37.2946	7.01036	-1.16413	0.000952498	F-box family E3 ubiquitin ligase, Modulation of primary root meristem activity (Os03t0116800-01);Similar to F-box protein. (Os03t0116800-02)
Os02g0699300	11.0072	12.7652	10.8269	29.5459	20.5313	28.4075	26.1616	4.90909	11.5331	1.07085	-1.16927	0.00384733	Similar to ADP-ribosylation factor-like protein. (Os02t0699300-01)
Os07g0216600	136.668	181.774	222.361	576.928	207.922	436.643	407.164	186.261	180.268	42.8662	-1.17092	0.0125881	Bifunctional trypsin/alpha-amylase inhibitor domain containing protein. (Os07t0216600-01)
Os09g0557800	7.04926	9.97609	6.48946	22.6054	20.1758	9.03197	17.2711	7.23795	7.83827	1.87244	-1.17456	0.0467648	Similar to transmembrane 9 superfamily protein member 4. (Os09t0557800-01)
Os07g0106900	41.1357	49.0016	38.9604	103.442	120.153	69.5861	97.7271	25.7635	43.0326	5.28255	-1.18104	0.00163914	Plant disease resistance response protein family protein. (Os07t0106900-01)
Os05g0499100	2828.68	4311.96	6052.62	12499.4	5954.51	11635	10029.7	3555.54	4397.76	1613.68	-1.18555	0.00910479	26 kDa globulin (Alpha-globulin). (Os05t0499100-01)
Os01g0580800	9.72929	11.9959	9.8398	27.5796	23.416	22.426	24.4739	2.73483	10.5217	1.27795	-1.18609	0.00334605	Similar to submergence induced protein SI397. (Os01t0580800-01)
Os03g0130300	1775.14	1847.12	2971.4	7704.02	2375.2	4996.26	5025.16	2664.53	2197.89	670.846	-1.18831	0.0222452	Defensin, Plant antimicrobial peptide, Pathogen defense (Os03t0130300-01)
Os09g0451500	63.3903	71.8654	54.413	131.001	182.293	119.026	144.107	33.6076	63.2229	8.72738	-1.18955	0.000889751	Similar to protein disulfide isomerase. (Os09t0451500-01);Protein disulfide isomerase (PDI) family oxidoreductase, Ortholog of human P5, Protein Body (PB) development in the endosperm, Storage protein biogenesis (Os09t0451500-02)
Os03g0111300	376.456	588.514	674.842	1398.17	713.782	1647.27	1253.08	483.365	546.604	153.545	-1.19189	0.00713371	Nonspecific lipid-transfer protein 2 (nsLTP2) (7 kDa lipid transfer protein). (Os03t0111300-01)
Os05g0404700	147.409	154.286	148.805	328.868	299.404	405.53	344.601	54.7841	150.167	3.63519	-1.19471	0.000106483	Similar to MBD1. (Os05t0404700-01)
Os04g0386700	10.4258	16.5853	17.133	42.3118	25.9239	32.6626	33.6328	8.23691	14.7147	3.72436	-1.196	0.00386058	Similar to OSIGBa0148P16.6 protein. (Os04t0386700-01)
Os07g0187200	13.5587	9.07993	12.0551	27.7565	24.0442	28.6482	26.8163	2.44178	11.5646	2.27934	-1.2042	0.00195904	FAD linked oxidase, N-terminal domain containing protein. (Os07t0187200-01);D-lactate dehydrogenase, Multiple abiotic stress tolerance (Salinity, Oxidative, Drought, etc.) (Os07t0187200-02)
Os06g0651200	13.7874	17.1246	18.8724	40.6572	27.5915	47.2167	38.4884	9.99075	16.5948	2.58359	-1.20903	0.00204035	Conserved hypothetical protein. (Os06t0651200-01)
Os02g0248800	75.4897	56.6348	74.5566	148.379	108.272	226.353	161.001	60.0438	68.8937	10.6267	-1.21158	0.00279841	Similar to Glutelin type-B 2 precursor. (Os02t0248800-01)
Os02g0792500	48.2719	29.8836	62.4429	144.277	114.427	66.6433	108.449	39.1604	46.8661	16.3251	-1.21166	0.00837193	Glucoamylase, putatuve domain containing protein. (Os02t0792500-00)
Os04g0510900	67.3483	115.65	94.6835	250.784	132.276	262.816	215.292	72.1452	92.5607	24.2208	-1.21196	0.00384733	Similar to Embryo-specific protein 1 (ATS1). (Os04t0510900-01)
Os04g0404400	198.99	310.93	190.696	583.663	294.537	751.742	543.314	231.258	233.538	67.1509	-1.21198	0.00789206	Desiccation-related protein, Transmission ratio distortion (Os04t0404400-01)
Os03g0733800	16.8385	25.3799	20.4903	57.9312	46.0242	40.001	47.9855	9.12458	20.9029	4.28563	-1.21318	0.00091273	Thiol-disulfide oxidoreductase, Source of protein disulfide bonds in the endosperm (Os03t0733800-01)
Os04g0150300	8.71345	4.23284	5.37998	19.1467	10.3505	13.4717	14.323	4.45949	6.10876	2.32751	-1.21378	0.0383138	Conserved hypothetical protein. (Os04t0150300-01)
Os04g0249600	41.877	71.2672	61.5403	145.937	127.773	136.425	136.712	9.08514	58.2282	14.9724	-1.22557	0.000369418	Similar to senescence-associated protein DIN1. (Os04t0249600-01);Arsenate reductase, Sulfurtransferase/rhodanese-like protein, Regulation of arsenic accumulation (Os04t0249600-02)
Os07g0529800	1607.89	1216.72	1482.4	3558.48	2640.71	3961.74	3386.98	677.007	1435.67	199.73	-1.23145	0.000145157	SUI-homologous translation initiation factor, Regulation of ion homeostasis, Salt tolerance (Os07t0529800-01)
Os03g0266300	452.452	975.949	552.876	1421.17	1283.91	1964.98	1556.69	360.19	660.426	277.826	-1.23352	0.00277421	17.9 kDa class I small heat shock protein, Heat tolerance (Os03t0266300-01);Class I low-molecular-weight heat shock protein 17.9. (Os03t0266300-03)
Os03g0381500	6.91272	7.67525	6.50022	20.9242	10.3066	20.5215	17.2508	6.01723	7.0294	0.59614	-1.23437	0.020986	Conserved hypothetical protein. (Os03t0381500-01)
Os09g0572500	11.3305	19.9142	12.6985	32.5845	32.259	38.8224	34.5553	3.69901	14.6477	4.61192	-1.2377	0.00104396	Mannan synthase, Rice ortholog of cellulose synthase like A12 (CslA12), Regulation of white core formation and grain quality (Os09t0572500-01)
Os11g0121400	11.7804	5.70415	9.22812	25.3545	23.0405	15.5616	21.3188	5.11843	8.90421	3.05103	-1.23954	0.00756407	Similar to Protein kinase APK1A, chloroplast precursor (EC 2.7.1.-). (Os11t0121400-01)
Os08g0357000	30.7785	49.8134	29.8452	93.7019	80.5522	88.7927	87.6823	6.6448	36.8124	11.2689	-1.24627	0.000417091	Similar to Wound responsive protein. (Os08t0357000-01);Similar to wound responsive protein. (Os08t0357000-02)
Os11g0255200	38.3995	25.9978	54.9513	123.07	89.9707	71.7677	94.9362	26.0093	39.7829	14.5263	-1.25646	0.00272851	Hypothetical conserved gene. (Os11t0255200-01)
Os09g0570850	9.23775	22.791	12.5729	34.8813	20.3112	52.7464	35.9796	16.2455	14.8672	7.0619	-1.25839	0.0217858	Similar to Histone H2B. (Os09t0570850-00)
Os01g0273800	21.5649	69.6656	60.1218	135.591	79.75	148.983	121.441	36.7215	50.4508	25.467	-1.26162	0.0127239	YUCCA protein, Indole-3-acetic acid (IAA) biosynthesis, Control of IAA production in developing rice grain (Os01t0273800-01)
Os05g0349800	181.788	163.03	267.367	544.677	319.127	614.844	492.883	154.512	204.061	55.6206	-1.26716	0.00137316	Group I late embryogenesis abundant (LEA) protein, Positive regulation of drought tolerance (Os05t0349800-01);Similar to Embryonic abundant protein 1. (Os05t0349800-02)
Os01g0751600	20.8776	17.8374	14.7491	54.2927	37.1728	39.8445	43.77	9.21031	17.8214	3.06426	-1.27265	0.000566499	Class III lipase, Regulation of tillering, plant height, and spikelet fertility (Os01t0751600-01)
Os03g0859700	28.749	85.6565	41.8003	171.735	127.567	80.1469	126.483	45.8038	52.0686	29.8109	-1.27546	0.0152115	Similar to RuBisCO subunit binding-protein alpha subunit, chloroplast precursor (60 kDa chaperonin alpha subunit) (CPN-60 alpha) (Fragment). (Os03t0859700-00)
Os07g0216700	425.901	237.737	595.409	1638.16	571.964	851.131	1020.42	552.888	419.682	178.917	-1.27616	0.0194819	Bifunctional trypsin/alpha-amylase inhibitor domain containing protein. (Os07t0216700-01)
Os09g0499000	20.0671	24.6246	15.3132	52.5066	34.442	58.8536	48.6008	12.6658	20.0016	4.65604	-1.27677	0.00125986	SnRK1A protein kinase-interacting negative regulator, Repression of sugar/nutrient starvation signaling (Os09t0499000-01)
Os12g0269200	999.138	897.943	1260.55	3049.35	1426.83	3210.99	2562.39	986.742	1052.54	187.107	-1.27684	0.00193174	Similar to Prolamin precursor. (Os12t0269200-01)
Os02g0694100	20.3839	18.4077	19.487	52.1358	49.3856	37.5745	46.3653	7.73626	19.4262	0.989523	-1.28186	0.000244504	Cyclin-like F-box domain containing protein. (Os02t0694100-01)
Os02g0214500	406.396	565.871	572.766	1555.93	900.138	1311.68	1255.92	331.435	515.011	94.1264	-1.28214	0.000262397	Sugar-responsive NAC (NAM, ATAF and CUC) transcription factor, Regulation of sugar homeostasis and grain yield (Os02t0214500-01)
Os08g0520900	108.636	101.679	133.011	421.452	224.233	196.379	280.688	122.698	114.442	16.4527	-1.28591	0.00175187	Starch-debranching enzyme, Isoamylase 1, Amylopectin biosynthesis, Starch biosynthesis (Os08t0520900-01)
Os03g0146800	8.40765	9.16533	9.64827	17.3587	28.1407	20.6375	22.0456	5.52721	9.07375	0.62536	-1.28682	0.00470693	Non-protein coding transcript. (Os03t0146800-01)
Os06g0668200	128.458	143.485	126.52	391.505	298.405	285.054	324.988	57.9908	132.821	9.28596	-1.28851	3.86e-05	Similar to Phosphoglycerate kinase, cytosolic (EC 2.7.2.3). (Os06t0668200-01)
Os04g0107900	101.838	180.051	103.793	225.817	323.478	396.809	315.368	85.7839	128.561	44.6026	-1.2894	0.0011631	Similar to Heat shock protein 82. (Os04t0107900-01);Heat shock protein 81-1 (HSP81-1) (Heat shock protein 83). (Os04t0107900-02);Similar to Heat shock protein 80. (Os04t0107900-03);Similar to Heat shock protein 82. (Os04t0107900-04);Non-protein coding transcript. (Os04t0107900-05)
Os01g0849600	17.7902	22.4261	22.8478	59.3533	29.4228	66.9275	51.9012	19.8318	21.0214	2.80623	-1.29291	0.00323579	Similar to ENOD18 protein (Fragment). (Os01t0849600-01)
Os08g0377500	9.47736	12.6037	3.14867	21.8381	10.0914	29.6641	20.5312	9.85156	8.40991	4.81705	-1.30215	0.0482211	Protein of unknown function DUF599 family protein. (Os08t0377500-01)
Os04g0526600	15.1178	33.1391	32.8132	104.705	47.9908	47.8841	66.8601	32.775	27.0234	10.3118	-1.31003	0.0103965	Alpha-amylase/subtilisin inhibitor, Defense of the seed against microorganisms (Os04t0526600-01)
Os10g0401000	49.0788	106.071	59.3799	125.316	144.808	262.992	177.705	74.5005	71.5099	30.3707	-1.31199	0.00548439	Conserved hypothetical protein. (Os10t0401000-01)
Os05g0542500	215.165	290.717	297.482	836.543	467.609	705.49	669.88	187.027	267.788	45.698	-1.31946	0.000181226	Similar to Isoform 2 of Late embryogenesis abundant protein, group 3. (Os05t0542500-01);Late embryogenesis abundant (LEA) protein, Drought and salt stress response (Os05t0542500-02)
Os06g0726400	852.697	740.117	978.409	3066.25	1650.81	1736.07	2151.04	793.736	857.074	119.206	-1.32302	0.000369418	Starch branching enzyme (Os06t0726400-01);Similar to 1,4-alpha-glucan-branching enzyme, chloroplastic/amyloplastic. (Os06t0726400-02);Hypothetical conserved gene. (Os06t0726400-03);Starch branching enzyme, Splicing variant (Os06t0726400-04)
Os02g0762100	7.35619	6.10728	3.90338	16.6926	9.98782	15.574	14.0848	3.59192	5.78895	1.74828	-1.33141	0.015935	Similar to Regulator of ribonuclease-like protein 2. (Os02t0762100-01);Similar to Regulator of ribonuclease-like protein 2. (Os02t0762100-02)
Os03g0277500	31.4638	81.001	62.8081	187.801	84.5352	172.038	148.125	55.6311	58.4243	25.0578	-1.34349	0.00637575	Glyoxalase I-3, Seed longevity and vigor, Salt stress tolerance (Os03t0277500-01)
Os11g0181200	18.4224	50.5409	26.2072	77.1659	54.1281	113.996	81.7635	30.1978	31.7235	16.7547	-1.36306	0.00681996	Hypothetical protein. (Os11t0181200-01)
Os02g0503900	6.07427	4.92611	6.1737	19.4043	9.11051	16.19	14.9016	5.26644	5.72469	0.693378	-1.36548	0.0143101	Cytochrome P450 family protein. (Os02t0503900-01)
Os11g0698567	13.9665	5.69968	12.4085	40.1124	19.3738	24.5225	28.0029	10.7985	10.6916	4.39271	-1.38518	0.00613907	Conserved hypothetical protein. (Os11t0698567-01)
Os01g0234850	17.5146	19.2041	14.2177	59.496	23.753	51.2643	44.8377	18.7181	16.9788	2.53605	-1.38662	0.00247422	Hypothetical conserved gene. (Os01t0234850-01)
Os01g0891300	16.0296	23.3089	17.356	53.1014	37.0124	57.1478	49.0872	10.651	18.8982	3.87697	-1.38765	0.000157264	Similar to Allyl alcohol dehydrogenase. (Os01t0891300-01);Similar to Allyl alcohol dehydrogenase. (Os01t0891300-02)
Os07g0608900	18.6391	18.3193	20.1549	59.1426	35.1003	56.0323	50.0917	13.0758	19.0378	0.980612	-1.39006	0.000190774	Similar to cDNA clone:001-031-A11, full insert sequence (Fragment). (Os07t0608900-01)
Os10g0191900	190.305	359.645	285.008	911.204	630.464	652.285	731.317	156.168	278.319	84.8678	-1.39086	0.000124167	Nuclear factor-Y transcription factor subunit C, Regulation of endosperm development and accumulation of seed storage substances (Os10t0191900-01)
Os02g0463401	26.9534	46.6075	40.8621	125.252	72.8954	105.095	101.081	26.4082	38.141	10.1056	-1.39425	0.000267907	Conserved hypothetical protein. (Os02t0463401-00)
Os03g0304800	29.2908	75.8393	24.5207	70.833	65.513	207.326	114.557	80.3843	43.2169	28.3523	-1.39767	0.0383712	Lg106-like family protein. (Os03t0304800-01)
Os02g0783700	39.5382	39.3947	28.589	116.209	89.8928	79.7064	95.2693	18.8358	35.8406	6.28048	-1.39998	4.94e-05	Similar to Lysine ketoglutarate reductase/saccharopine dehydrogenase. (Os02t0783700-01);Lysine ketoglutarate reductase/saccharopine dehydrogenase, Lysine-degrading enzyme in developing grain (Os02t0783700-02)
Os07g0219300	1295.23	1257.93	1449.86	3534.32	2517.38	4578.61	3543.44	1030.65	1334.34	101.771	-1.40261	2.62e-05	Prolamin precursor (13 kDa prolamin). (Os07t0219300-01)
Os02g0104150	7.99339	9.93729	5.74288	14.9988	18.7192	29.6764	21.1315	7.63038	7.89119	2.09907	-1.40823	0.00520702	Non-protein coding transcript. (Os02t0104150-00)
Os08g0316900	6.29698	16.8611	9.68541	39.7286	22.5183	24.6245	28.9571	9.3876	10.9478	5.39401	-1.41389	0.00373076	Hypothetical protein. (Os08t0316900-01)
Os03g0322900	18.8672	61.3704	26.9852	117.621	51.6266	119.292	96.18	38.5934	35.7409	22.5639	-1.43013	0.0102341	Late embryogenesis abundant (LEA) protein, Abiotic stress tolerance (Os03t0322900-01)
Os09g0457833	10.7388	7.55266	11.5036	24.8874	22.0359	36.7109	27.8781	7.78124	9.93166	2.09546	-1.43104	0.000956887	Hypothetical gene. (Os09t0457833-01)
Os07g0638300	215.01	353.019	311.585	958.477	498.878	923.521	793.625	255.856	293.204	70.8167	-1.43164	0.000200479	1 Cys-peroxiredoxin A, Regulation of endosperm development (Os07t0638300-01)
Os01g0749000	6.17107	23.3753	10.4315	35.0463	20.3858	50.9977	35.4766	15.3105	13.3259	8.95991	-1.43927	0.0141456	Protein of unknown function DUF1264 family protein. (Os01t0749000-01);Protein of unknown function DUF1264 family protein. (Os01t0749000-02)
Os07g0497500	8.13402	8.38013	6.07971	19.9596	17.81	21.9666	19.9121	2.07868	7.53129	1.26311	-1.44113	0.00118875	R2R3-MYB transcription factor 70 (Os07t0497500-01)
Os03g0826500	10.1951	8.27925	10.2919	33.5906	19.874	22.725	25.3965	7.23803	9.58876	1.1351	-1.45412	0.00105128	Anthranilate synthase alpha subunit 1, Regulation of free Trp concentration (Os03t0826500-01)
Os11g0592200	43.965	26.284	39.6487	48.3362	167.804	88.1387	101.426	60.8324	36.6326	9.21827	-1.46298	0.00685828	Pathogenesis-related (PR) protein, Drought tolerance, Abiotic stress response, Disease resistance (Os11t0592200-01)
Os10g0542400	6.75824	14.0306	8.85625	28.2614	19.954	35.4855	27.9003	7.77204	9.88171	3.74307	-1.4643	0.00097656	Expansin/Lol pI family protein. (Os10t0542400-01);Expansin/Lol pI family protein. (Os10t0542400-02)
Os05g0268500	30.4773	46.9323	26.3699	136.577	55.1624	94.5364	95.4251	40.7144	34.5932	10.8816	-1.47345	0.00137284	Similar to Serine carboxypeptidase 2. (Os05t0268500-01);Similar to Serine carboxypeptidase II chains A and B (EC 3.4.16.6) (Carboxypeptidase D) (CPDW-II) (CP-WII). (Os05t0268500-02);Similar to Serine carboxypeptidase 2. (Os05t0268500-03);Similar to Serine carboxypeptidase 2. (Os05t0268500-04)
Os04g0534500	14.3669	11.6069	13.4516	48.5525	27.3388	33.2686	36.3866	10.9452	13.1418	1.4058	-1.47704	0.000329884	Similar to OSIGBa0159I10.11 protein. (Os04t0534500-01)
Os02g0257200	4.42291	9.97699	10.5194	26.7353	14.9929	28.0077	23.2453	7.17502	8.30643	3.37415	-1.48255	0.00292609	Conserved hypothetical protein. (Os02t0257200-01)
Os06g0558766	10.2912	11.1966	11.0607	43.9591	26.4635	19.5158	29.9795	12.5952	10.8495	0.488262	-1.48873	0.00193174	Similar to predicted protein. (Os06t0558766-00)
Os03g0245800	114.242	320.473	159.144	495.94	481.303	695.54	557.595	119.688	197.953	108.454	-1.49366	0.000872548	Chloroplast-localized small heat shock protein, Tolerance against heat and oxidative stress, Salt tolerance germinability (Os03t0245800-02)
Os06g0172800	5.56417	7.22385	5.88395	22.47	15.7898	16.1096	18.1231	3.76786	6.22399	0.880542	-1.50322	0.00167377	Similar to alkaline alpha galactosidase 2. (Os06t0172800-00)
Os05g0393700	21.4509	21.2903	20.5106	78.3357	55.8443	45.8276	60.0026	16.6482	21.084	0.50294	-1.51063	4.25e-05	Starch-debranching enzyme, Isoamylase, Starch biosynthesis as the ISA1-ISA2 hetero-oligomer in leaf (Os05t0393700-01)
Os06g0160200	16.216	33.317	30.2321	100.354	44.516	82.4637	75.7778	28.513	26.5884	9.11421	-1.51957	0.000678375	Similar to Lanatoside 15'-O-acetylesterase precursor. (Os06t0160200-01)
Os03g0336100	274.902	303.608	412.278	1235.45	622.893	1009.48	955.942	309.77	330.263	72.4631	-1.52791	3.16e-05	11-S plant seed storage protein family protein. (Os03t0336100-01);Homologue of FLOC1 (FLO2-interacting cupin domain protein 1) (Os03t0336100-02)
Os02g0259900	27.9354	15.6555	12.1716	56.2355	59.3486	47.651	54.4117	6.0583	18.5875	8.2808	-1.5338	4.59e-05	Conserved hypothetical protein. (Os02t0259900-01)
Os06g0142400	95.464	182.78	125.956	454.939	360.315	359.351	391.535	54.9114	134.733	44.3149	-1.53671	9.21e-06	Early nodulin. (Os06t0142400-01)
Os06g0142300	158.798	448.187	264.039	782.365	754.203	1004.18	846.915	136.92	290.341	146.476	-1.54194	0.00028225	Early nodulin 93 ENOD93 protein family protein. (Os06t0142300-00)
Os03g0189600	5.82687	8.12037	3.10863	17.2669	14.7261	17.8659	16.6196	1.66699	5.68529	2.50887	-1.55067	0.00205417	Similar to Alcohol dehydrogenase. (Os03t0189600-01);Similar to Alcohol dehydrogenase. (Os03t0189600-02)
Os05g0373500	11.474	13.8096	9.26102	42.9857	31.1516	25.8756	33.3376	8.76199	11.5149	2.27456	-1.55272	0.000140354	Hypothetical conserved gene. (Os05t0373500-00)
Os12g0569300	19.5412	31.287	24.7207	69.4014	43.3797	111.615	74.7987	34.4363	25.183	5.8865	-1.55323	0.000623105	Osmotin protein (Os12t0569300-01)
Os02g0644000	23.4243	36.5151	24.0432	95.035	64.3754	89.4289	82.9464	16.3254	27.9942	7.3858	-1.55756	1.46e-05	Similar to C13 endopeptidase NP1 (Fragment). (Os02t0644000-01);Vacuolar processing enzyme, Asparaginyl endopeptidase, Mediationn of GA-induced programmed cell death in aleurone layers (Os02t0644000-02)
Os11g0282800	4.76175	11.3206	6.05934	32.2292	14.2699	19.1883	21.8958	9.28075	7.38056	3.47331	-1.56017	0.00468271	Similar to POT family protein, expressed. (Os11t0282800-00)
Os03g0639400	92.8808	48.942	75.2863	272.839	234.47	139.39	215.566	68.7038	72.3697	22.1141	-1.56858	0.000114018	Pectinesterase inhibitor domain containing protein. (Os03t0639400-01)
Os11g0134600	239.198	156.894	254.798	857.638	665.03	417.614	646.76	220.58	216.964	52.6033	-1.57206	4.65e-05	Hypothetical conserved gene. (Os11t0134600-01)
Os08g0161500	36.7586	40.7541	42.2189	158.515	98.1029	101.604	119.407	33.9136	39.9105	2.82622	-1.57689	7.09e-06	Alpha/beta hydrolase fold-1 domain containing protein. (Os08t0161500-01)
Os10g0464500	3.39701	7.16912	5.9703	19.0152	13.5338	15.0221	15.857	2.83445	5.51214	1.92734	-1.58296	0.00229013	Zinc finger, RING-type domain containing protein. (Os10t0464500-00)
Os06g0141700	5.85515	10.7106	9.42756	25.7877	25.7629	26.0613	25.8706	0.165595	8.66445	2.51608	-1.58338	3.51e-05	Similar to Early nodulin. (Os06t0141700-01)
Os02g0249800	2939.77	3121.88	4197.29	12928.3	6795.44	11393.9	10372.6	3191.46	3419.65	679.584	-1.5958	5.85e-06	Glutelin precursor. (Os02t0249800-01)
Os04g0589800	34.5589	52.3834	28.1386	124.642	65.877	159.463	116.661	47.3006	38.3603	12.5615	-1.59902	0.00030225	Late embryogenesis abundant (LEA) group 1 family protein. (Os04t0589800-01)
Os03g0125800	8.44685	5.8024	6.27334	24.5181	18.9167	16.9058	20.1135	3.94476	6.84086	1.41061	-1.60312	0.000282173	Cystathionine beta-synthase, core domain containing protein. (Os03t0125800-01)
Os08g0327700	15.6003	13.7855	16.6654	53.8847	30.6182	58.5395	47.6808	14.9588	15.3504	1.45611	-1.6087	4.48e-05	Late embryogenesis abundant (LEA) group 1 family protein. (Os08t0327700-01)
Os01g0225600	8.50243	18.7982	13.6719	45.3621	19.7987	63.9265	43.0291	22.1562	13.6575	5.14788	-1.61348	0.00258003	Atypical 5C LEA (late embryogenesis abundant) protein, Multiple stress tolerance, Hg accumulation (Os01t0225600-01)
Os04g0458800	56.5565	116.05	45.0559	221.07	206.816	244.623	224.17	19.0932	72.5541	38.1049	-1.62286	5.64e-05	Similar to OSIGBa0097P08.4 protein. (Os04t0458800-01)
Os03g0305400	37.7187	62.4439	67.7168	172.35	132.621	213.878	172.949	40.6318	55.9598	16.0158	-1.6236	7.29e-06	Universal stress protein, Response to M. oryzae attack (Os03t0305400-01)
Os01g0654400	15.7038	30.2665	26.8467	86.1024	46.5315	93.0553	75.2297	25.0954	24.2723	7.61502	-1.62636	7.74e-05	Similar to Salt tolerant correlative protein. (Os01t0654400-01)
Os10g0150400	9.69251	4.49468	4.69428	19.7192	28.0204	11.1571	19.6322	8.43202	6.29382	2.94504	-1.62917	0.00538382	Protein of unknown function DUF1210 family protein. (Os10t0150400-01)
Os02g0249900	625.974	636.458	787.962	3131.48	1298.34	1935.56	2121.8	930.653	683.464	90.6489	-1.62964	2.9e-05	Glutelin precursor. (Os02t0249900-01)
Os02g0802500	18.3588	22.9126	21.5128	78.9384	56.4828	61.1515	65.5243	11.8492	20.928	2.33251	-1.6339	1.49e-06	Vacuolar H<sup>+</sup>-pyrophosphatase, Response to anoxia (Os02t0802500-01);Similar to Proton translocating pyrophosphatase. (Os02t0802500-02)
Os03g0168500	31.3826	94.4352	33.5522	200.58	80.861	213.763	165.068	73.2227	53.1233	35.7936	-1.63717	0.00471538	Hypothetical conserved gene. (Os03t0168500-00)
Os04g0203400	12.6691	8.1678	5.45501	36.368	27.4704	18.956	27.5981	8.70668	8.76398	3.64383	-1.64963	0.000593384	Similar to OSIGBa0147O06.4 protein. (Os04t0203400-00)
Os02g0249600	1600.45	1671.28	2445.79	8591.46	3908.18	5598.65	6032.77	2371.63	1905.84	468.951	-1.65823	1.77e-05	Similar to Glutelin. (Os02t0249600-01)
Os01g0705200	31.1215	44.8214	32.9953	150.936	76.1346	120.04	115.704	37.5889	36.3127	7.42801	-1.66584	1.41e-05	Late embryogenesis abundant protein repeat containing protein. (Os01t0705200-01)
Os03g0277300	37.3003	66.1774	42.5462	191.802	121.314	152.832	155.316	35.3095	48.6746	15.3831	-1.67099	4e-06	Heat shock protein 70. (Os03t0277300-01)
Os05g0477200	17.3564	30.9536	17.0605	77.7277	45.3617	85.4491	69.5128	21.2689	21.7901	7.93716	-1.6733	4.82e-05	Ovate family protein, Plant-specific transcription factor, Repression of gibberellin and brassinosteroid signal transduction, Regulation of plant growth and development (Os05t0477200-01)
Os07g0219400	683.012	710.605	704.678	2310.26	1364.72	3090.1	2255.03	864.016	699.432	14.525	-1.68137	3.34e-06	Prolamin precursor. (Os07t0219400-01)
Os05g0381400	18.8605	35.0652	26.5449	90.7216	65.5473	104.091	86.7868	19.571	26.8235	8.10595	-1.68428	4e-06	AWPM-19-like protein, Stress tolerance through ABA-dependent patheway (Os05t0381400-01)
Os01g0136100	333.33	639.599	519.84	1574.19	1215.25	2056.53	1615.32	422.145	497.59	154.342	-1.69473	3.3e-06	16.9 kDa class I small heat shock protein (Os01t0136100-01)
Os02g0250600	11.0663	17.201	8.36324	46.2576	27.4251	44.137	39.2733	10.3154	12.2102	4.52856	-1.6948	4.09e-05	Late embryogenesis abundant protein repeat containing protein. (Os02t0250600-01)
Os04g0587100	42.43	34.5695	37.158	141.03	153.156	76.3506	123.512	41.2907	38.0525	4.00587	-1.69524	9.2e-06	Invertase inhibitor (Os04t0587100-01)
Os03g0168100	20.806	63.534	33.4223	163.698	89.338	131.017	128.018	37.2708	39.2541	21.9529	-1.70026	0.000240423	Late embryogenesis abundant protein repeat containing protein. (Os03t0168100-01)
Os02g0456100	12.1623	4.85356	7.38932	32.1435	19.4309	27.5144	26.3629	6.43403	8.13505	3.71098	-1.70927	0.000161726	Similar to Glutelin. (Os02t0456100-01)
Os03g0427300	1874.68	2177.45	3248.75	10935.4	5184.75	7895.34	8005.17	2876.9	2433.62	721.967	-1.71381	9.23e-06	Glutelin type-A III precursor. (Os03t0427300-01)
Os06g0168700	97.9534	144.775	121.358	403.398	327.397	468.282	399.692	70.5155	121.362	23.411	-1.71427	3.46e-08	Similar to Prolin rich protein. (Os06t0168700-01)
Os07g0213800	899.173	901.146	1309.27	5997.84	1369.18	2876.39	3414.47	2360.78	1036.53	236.2	-1.71516	0.00174406	Similar to Allergenic protein. (Os07t0213800-01)
Os11g0451700	17.3463	19.5018	26.2942	82.0529	40.3417	86.0739	69.4895	25.3227	21.0475	4.66989	-1.71783	4.09e-05	Similar to Dehydrin DHN1 (M3) (RAB-17 protein). (Os11t0451700-00)
Os10g0463800	70.1856	78.5972	70.9518	262.092	176.624	288.398	242.371	58.4381	73.2448	4.65106	-1.71869	1.11e-07	Domain of unknown function, DUF1338, containing green-plant-unique protein, Regulation of starch synthesis and amyloplast development, Peripheral endosperm development (Os10t0463800-01)
Os01g0508000	17.0728	26.3893	24.3302	97.4489	60.5101	62.6172	73.5254	20.7452	22.5974	4.89396	-1.71899	2.88e-06	Beta-D-glucosidase 1 (Os01t0508000-01);Similar to Beta-mannosidase 2. (Os01t0508000-02)
Os10g0416500	5.7214	10.4902	3.93307	4.81941	30.711	29.6746	21.735	14.6585	6.71489	3.38958	-1.71907	0.0266279	Class IIIb chitinase, Family 8 of plant pathogenesis-related protein, Defense against pathogenic fungi (Os10t0416500-04)
Os07g0214300	921.114	651.646	1209.46	5456.12	1356.44	2398.22	3070.26	2130.86	927.407	278.962	-1.72151	0.00185818	16-kDa alpha-amylase/trypsin inhibitor, Seed storage protein, Allergen protein, Regulation of grain weight and seed quality (Os07t0214300-01)
Os01g0856900	8.01767	6.4934	3.37214	26.1105	10.0503	21.0365	19.0658	8.20944	5.96107	2.36807	-1.736	0.00274681	Carbohydrate-binding module 20 (CBM20)-containing protein, Starch biosynthesis (Os01t0856900-01)
Os06g0507150	8.98142	15.8985	10.1695	42.5589	27.7336	45.5065	38.5997	9.52503	11.6831	3.69862	-1.73685	1.12e-05	Hypothetical conserved gene. (Os06t0507150-01)
Os04g0445100	26.5775	49.0372	41.9588	106.964	103.079	188.792	132.945	48.4037	39.1912	11.4828	-1.75305	9.2e-06	Similar to 22.7 kDa class IV heat shock protein precursor. (Os04t0445100-01)
Os02g0514500	5.09881	4.16611	3.83333	19.4402	11.9351	13.2672	14.8808	4.00433	4.36608	0.656013	-1.75407	0.00155233	Glycerophosphodiester phosphodiesterase, Response to Pi deficiency, Low Pi acclimation (Os02t0514500-01)
Os04g0581700	13.4424	8.07166	4.69023	34.7973	33.1231	21.8167	29.9124	7.06084	8.73476	4.41359	-1.78424	4.23e-05	Similar to predicted protein. (Os04t0581700-01)
Os08g0128000	17.5112	31.4873	23.3968	98.6206	74.1288	76.1606	82.97	13.5919	24.1317	7.01696	-1.78737	1.86e-07	Galactose oxidase/kelch, beta-propeller domain containing protein. (Os08t0128000-01);Galactose oxidase/kelch, beta-propeller domain containing protein. (Os08t0128000-02)
Os07g0691600	2.00638	7.07136	1.31297	10.0878	6.11651	19.1191	11.7745	6.66339	3.46357	3.14361	-1.80204	0.0208461	Similar to Alcohol dehydrogenase (Fragment). (Os07t0691600-01)
Os02g0583900	10.877	9.79915	4.45052	34.3459	21.5373	32.1585	29.3472	6.85146	8.37554	3.44162	-1.80743	2.05e-05	Non-protein coding transcript. (Os02t0583900-01)
Os07g0213600	22.302	10.3206	13.1129	91.9514	25.8092	41.9855	53.2487	34.4796	15.2452	6.26887	-1.82106	0.00155233	Bifunctional inhibitor/plant lipid transfer protein/seed storage domain containing protein. (Os07t0213600-01)
Os03g0133100	9.82023	15.5896	13.5136	50.1764	35.7937	56.0257	47.3319	10.4116	12.9745	2.92221	-1.82375	4.63e-07	Conserved hypothetical protein. (Os03t0133100-01)
Os06g0324400	29.3825	43.3234	37.0712	147.688	68.4726	172.035	129.399	54.1495	36.5924	6.98279	-1.82587	1.77e-05	Late embryogenesis abundant (LEA) group 1 family protein. (Os06t0324400-01)
Os10g0464300	14.9948	22.4243	15.3258	105.008	21.4752	59.7466	62.0764	41.8149	17.5816	4.19717	-1.833	0.0024854	AWPM-19-like family protein. (Os10t0464300-00)
Os02g0249000	298.624	391.204	325.455	1421.67	765.245	1491.69	1226.2	400.731	338.428	47.6339	-1.85215	9.43e-08	Glutelin, Seed strage protein (Os02t0249000-01)
Os01g0214600	27.7633	57.8922	51.7424	191.864	112.491	202.338	168.898	49.1293	45.7993	15.9194	-1.87103	1.77e-06	Lipase, GDSL domain containing protein. (Os01t0214600-01)
Os11g0701100	102.854	121.571	122.818	520.344	320.136	447	429.16	101.289	115.748	11.1835	-1.88213	1.46e-09	Similar to Class III chitinase homologue (OsChib3H-h) (Fragment). (Os11t0701100-01);Similar to Xylanase inhibitor protein 2. (Os11t0701100-02)
Os11g0592000	12.2991	11.6835	6.30317	6.62333	62.3166	42.2428	37.0609	28.2059	10.0952	3.29843	-1.88288	0.0152115	Pathogenesis-related (PR) protein, Abiotic stress response, Disease resistance (Os11t0592000-01)
Os04g0504700	9.66496	9.0872	8.69783	38.6577	23.0665	45.379	35.7011	11.4463	9.15	0.486609	-1.92739	4.71e-06	Conserved hypothetical protein. (Os04t0504700-01)
Os06g0173800	7.23447	9.08544	4.9493	35.7365	24.1467	21.4577	27.1136	7.5877	7.08974	2.07187	-1.94336	1.6e-05	SANT domain, DNA binding domain containing protein. (Os06t0173800-00)
Os08g0290700	19.3042	33.5303	30.3091	142.476	72.7519	106.338	107.189	34.87	27.7146	7.4595	-1.94824	4.43e-07	Winged helix repressor DNA-binding domain containing protein. (Os08t0290700-01)
Os05g0145100	5.67675	1.99041	2.69809	11.9927	10.9726	19.7457	14.237	4.79786	3.45509	1.95629	-1.9558	0.000973226	Conserved hypothetical protein. (Os05t0145100-01)
Os04g0546500	227.415	334.282	339.193	1464.84	801.53	1234.82	1167.06	336.805	300.297	63.1652	-1.95622	8.72e-09	Oleosin 16 kDa, Seed oil body oleosin L-isoform (Os04t0546500-01);Similar to Oleosin. (Os04t0546500-02)
Os02g0453600	2040.74	1457.94	1728.63	9015.8	4630.44	6792.04	6812.76	2192.75	1742.44	291.644	-1.96001	8.02e-09	Similar to Glutelin. (Os02t0453600-01)
Os06g0526400	4.00417	5.15427	3.62095	24.1733	9.52677	16.8211	16.8404	7.32328	4.2598	0.797982	-1.96688	0.000581477	Similar to AT-rich element binding factor 3. (Os06t0526400-00)
Os06g0141600	13.2896	11.075	10.423	51.0437	38.0875	48.0878	45.7397	6.78979	11.5958	1.50263	-2.00433	4.64e-09	Early nodulin 93 ENOD93 protein family protein. (Os06t0141600-01)
Os07g0298900	28.7541	34.624	25.781	128.287	91.8642	143.578	121.243	26.5669	29.7197	4.49985	-2.01018	1.71e-09	Heavy metal transport/detoxification protein domain containing protein. (Os07t0298900-01)
Os10g0492000	13.934	9.02609	14.0214	82.7676	44.259	26.5896	51.2054	28.726	12.3272	2.85916	-2.05303	5.74e-05	Conserved hypothetical protein. (Os10t0492000-01)
Os03g0197300	91.5333	112.422	125.292	614.084	311.08	446.536	457.233	151.785	109.749	17.0371	-2.05578	2.18e-09	Homologue of FLOC1 (FLO2-interacting cupin domain protein 1) (Os03t0197300-01)
Os07g0422100	23.5389	34.788	31.7795	142.23	81.8272	168.067	130.708	44.2595	30.0355	5.8238	-2.10173	2.22e-08	AWPM-19-like family protein. (Os07t0422100-01)
Os06g0528300	13.8683	18.0281	12.6095	78.8041	30.3284	86.4161	65.1829	30.4239	14.8353	2.83579	-2.10868	9.2e-06	Similar to Polyketide cyclase. (Os06t0528300-00)
Os07g0214100	233.397	151.092	214.429	1501.19	362.45	742.201	868.613	579.798	199.639	43.0997	-2.11586	4.25e-05	Seed allergenic protein RA17 precursor. (Os07t0214100-01)
Os06g0675700	45.9556	38.8292	40.5802	302.305	113.387	133.922	183.205	103.654	41.7883	3.71363	-2.11786	1.56e-06	&alpha;-glucosidase, Alpha-glucosidase in rice seeds, Two isoforms (ONG2-I and ONG2-II) are produced by post-translational proteolysis (Os06t0675700-01);&alpha;-glucosidase, Alpha-glucosidase, Splicing variant of ONG2 (Os06t0675700-02)
Os07g0214600	420.287	545.348	848.529	4460.28	1052.97	2454.71	2655.99	1712.55	604.722	220.209	-2.13107	7.85e-05	Similar to Seed allergenic protein RA17 precursor. (Os07t0214600-01)
Os07g0219250	15.6036	15.9829	17.7742	73.521	56.7892	90.6413	73.6505	16.9264	16.4536	1.15932	-2.14463	5.81e-10	Similar to cDNA, clone: J090058L24, full insert sequence. (Os07t0219250-00)
Os07g0438600	4.97527	3.34692	5.00159	21.5078	12.6993	23.2046	19.1373	5.63962	4.44126	0.947821	-2.1501	1.34e-05	Proteinase inhibitor I9, subtilisin propeptide domain containing protein. (Os07t0438600-01)
Os02g0465900	160.117	149.436	98.8894	619.347	412.673	802.303	611.441	194.936	136.147	32.7054	-2.1603	1.25e-09	Vacuolar antiporter-regulating protein, Compartmentation of Na<sup>+</sup> into vacuole, Salt tolerance (Os02t0465900-01)
Os02g0259850	6.76306	5.40078	3.75026	39.9502	21.975	10.1897	24.0383	14.9871	5.3047	1.5087	-2.16487	0.000974749	Hypothetical gene. (Os02t0259850-00)
Os06g0289900	5.59004	7.0159	5.56563	33.9595	20.5728	31.9881	28.8401	7.22728	6.05719	0.830356	-2.18962	1.86e-07	UDP-glucuronosyl/UDP-glucosyltransferase family protein. (Os06t0289900-01)
Os07g0194500	5.02209	18.388	9.67454	47.8925	53.4308	49.8398	50.3877	2.80947	11.0282	6.78498	-2.19396	1.91e-09	2OG-Fe(II) oxygenase domain containing protein. (Os07t0194500-01)
Os05g0140800	29.959	38.2537	39.1904	224.397	105.585	184.719	171.567	60.488	35.801	5.08097	-2.26202	1.17e-09	Similar to Dormancy related protein (Fragment). (Os05t0140800-01)
Os05g0367900	9.88462	13.0205	15.0842	71.6118	45.2116	69.3249	62.0494	14.6267	12.6631	2.61817	-2.28731	2.79e-10	Harpin-induced 1 domain containing protein. (Os05t0367900-01)
Os01g0111600	15.1904	21.4485	19.6805	101.178	62.9165	118.236	94.1104	28.3291	18.7731	3.22626	-2.32707	3.01e-10	PEBP (phosphatidylethanolamine-binding protein) family protein, Regulation of ABA signaling-mediated seed germination (Os01t0111600-01)
Os10g0400200	1713.11	1267.11	1927.28	13630.2	4732.2	7161.08	8507.84	4599.36	1635.83	336.801	-2.37306	1.79e-08	Glutelin type-A2 precursor, Regulation of grain protein content (Os10t0400200-01)
Os05g0432200	177.961	163.047	142.782	1013.09	553.271	963.534	843.298	252.39	161.263	17.6575	-2.37907	6.13e-13	Similar to Gibberellin-regulated protein 2 precursor. (Os05t0432200-00)
Os02g0268100	1122.63	1194.93	1178.21	7870.86	4074.56	6365.54	6103.65	1911.65	1165.26	37.8554	-2.38348	1.17e-13	Similar to Glutelin (Fragment). (Os02t0268100-01)
Os03g0725200	7.97908	1.69066	4.5369	37.8446	20.9055	20.3744	26.3748	9.93666	4.73555	3.14892	-2.38806	4.71e-06	Hypothetical protein. (Os03t0725200-01)
Os06g0507200	1563.97	1006.38	1230.9	9848.25	3894.8	6649.29	6797.45	2979.49	1267.08	280.548	-2.41589	5.94e-10	Bifunctional inhibitor/plant lipid transfer protein/seed storage domain containing protein. (Os06t0507200-01)
Os01g0762500	2556.77	1880.88	2704.14	20063.2	7784.74	10682.4	12843.4	6418.14	2380.6	438.997	-2.42576	9.29e-10	Glutelin A-1 (Os01t0762500-01)
Os07g0220000	153.344	179.737	155.114	815.139	557.195	1273.84	882.059	362.981	162.732	14.7535	-2.43195	1.08e-11	Similar to Prolamin. (Os07t0220000-01)
Os02g0268300	695.635	736.777	659.835	4482.53	2706.11	4274.19	3820.94	971.077	697.416	38.5017	-2.44741	7.65e-16	Similar to Glutelin (Fragment). (Os02t0268300-00)
Os02g0530300	20.1875	20.5715	12.6063	102.746	60.3767	137.975	100.366	38.8538	17.7884	4.49194	-2.47063	1.56e-09	Stress-associated protein 5, A20/AN1 zinc finger domain protein, Heat resistance and seed quality (Os02t0530300-01)
Os01g0942300	4.0641	5.21819	2.6584	34.4289	8.98944	24.1906	22.5363	12.8002	3.98023	1.28195	-2.47411	0.000121886	Endo-(1,3;1,4)-&beta;-glucanase (Os01t0942300-01)
Os11g0454200	3.91849	5.18237	3.91327	28.4686	15.1356	30.4399	24.6813	8.32544	4.33804	0.731214	-2.48362	5.17e-07	Dehydrin (Os11t0454200-01)
Os05g0218100	3.69023	2.72115	1.81956	14.0272	7.03345	30.2254	17.0954	11.8965	2.74364	0.935539	-2.49064	0.000835513	Carbohydrate/puine kinase, PfkB, conserved site domain containing protein. (Os05t0218100-01)
Os08g0104400	35.6438	34.2692	44.3717	247.43	133.694	281.109	220.744	77.2458	38.0949	5.47911	-2.53135	7.31e-12	Conserved hypothetical protein. (Os08t0104400-01)
Os01g0702500	21.2531	48.9366	24.0794	191.375	113.312	245.883	183.523	66.6332	31.423	15.2329	-2.54415	2.35e-09	Similar to Dehydrin Rab25. (Os01t0702500-01)
Os03g0842900	4.37117	8.34046	4.73326	44.319	19.3696	37.0124	33.567	12.8266	5.81496	2.19463	-2.55199	1.99e-07	Hydroxysteroid dehydrogenase 2, Regulation of lipid metabolism in caryopsis development (Os03t0842900-01)
Os11g0427800	27.2641	46.874	33.5503	235.341	137.968	271.894	215.068	69.2263	35.8961	10.0132	-2.57338	6.2e-12	Similar to Lipid transfer protein LPT III. (Os11t0427800-01)
Os07g0206500	1780.17	607.345	1330.8	11194.7	4239.79	6937.02	7457.16	3506.5	1239.44	591.725	-2.58004	1.51e-07	13 kDa prolamin precursor. (Os07t0206500-00)
Os12g0464400	10.4869	16.1497	14.6981	95.4351	55.0054	97.8067	82.749	24.056	13.7783	2.94136	-2.59254	9.54e-12	Similar to Oxidoreductase, short chain dehydrogenase/reductase family protein, expressed. (Os12t0464400-01)
Os12g0592900	4.65806	9.24477	4.33858	39.2497	28.3219	44.7563	37.4426	8.36488	6.08047	2.74502	-2.63325	1.58e-10	Conserved hypothetical protein. (Os12t0592900-02)
Os05g0474600	5.39335	7.41059	8.73294	61.892	32.132	55.9319	49.9853	15.746	7.17896	1.6818	-2.83294	2.17e-11	Similar to Aldose reductase-related protein (EC 1.1.1.21). (Os05t0474600-01);Similar to predicted protein. (Os05t0474600-02);Similar to Aldose reductase-related protein (EC 1.1.1.21). (Os05t0474600-03)
Os05g0329350	2.72693	16.2468	31.984	120.722	99.2451	180.357	133.441	42.0252	16.9859	14.6426	-2.971	3.15e-08	Prolamin. (Os05t0329350-00)
Os08g0127900	48.7669	65.5668	75.8002	796.529	285.083	421.736	501.116	264.802	63.378	13.6489	-2.9735	2.01e-12	Similar to Globulin 1 (Fragment). (Os08t0127900-01)
Os05g0329100	10.7296	41.7746	73.6241	339.619	201.499	464.138	335.085	131.378	42.0428	31.4481	-2.98254	1.86e-07	Prolamin. (Os05t0329100-01);Prolamin. (Os05t0329100-02)
Os03g0793700	66.5129	180.939	136.04	1312.57	564.565	1222.91	1033.35	408.447	127.831	57.653	-3.01051	2.17e-11	Cupin domain protein, Regulation of seed vigour (Os03t0793700-01)
Os05g0329300	9.66312	41.8541	72.7255	343.89	202.068	467.281	337.746	132.713	41.4143	31.5335	-3.01715	2.48e-07	Prolamin. (Os05t0329300-01);Prolamin. (Os05t0329300-02)
Os04g0618400	37.2367	125.986	68.3126	677.558	298.264	912.444	629.422	309.906	77.1784	45.0339	-3.027	7.57e-09	Similar to H0313F03.13 protein. (Os04t0618400-01)
Os03g0663800	67.6815	94.2341	117.144	1217.96	461.181	889.868	856.336	379.502	93.0197	24.7534	-3.19866	4.41e-15	Globulin 1 (Fragment). (Os03t0663800-01);FLO2-interacting cupin domain protein, Control of seed fertility and seed quality (Os03t0663800-02)
Os07g0206400	649.023	239.563	391.408	5690.9	2218.3	4298.78	4069.33	1747.64	426.664	206.994	-3.24339	4.69e-12	13 kDa prolamin precursor. (Os07t0206400-01)
Os11g0454300	21.5086	56.4278	24.2765	339.836	186.049	445.049	323.645	130.257	34.0709	19.411	-3.24634	9.18e-13	Group 2 late embryogenesis abundant (LEA) protein, Salt tolerance (Os11t0454300-01)
Os05g0328800	17.8559	45.2709	83.8797	394.587	268.218	780.825	481.21	267.056	49.0022	33.1697	-3.29264	4.9e-09	Prolamin 7. (Os05t0328800-00)
Os11g0582400	223.136	212.719	275.912	3863.05	1512.4	2335.17	2570.21	1192.82	237.255	33.8799	-3.43163	4.31e-19	Similar to Embryo-specific protein. (Os11t0582400-01)
Os08g0307601	3.48906	3.00654	2.45209	39.5578	14.5709	37.4695	30.5327	13.8627	2.98256	0.5189	-3.51519	1.83e-09	Similar to cDNA clone:002-114-B06, full insert sequence. (Os08t0307601-01)
Os11g0211800	67.9418	72.3735	55.9941	1022.16	542.395	1230.88	931.811	353.022	65.4365	8.47223	-3.82653	7.08e-25	Cysteine-rich peptide, Short-chain peptide, ABA-dependent drought tolerance (Os11t0211800-01)
Os05g0331800	0.826114	33.6516	2.0007	89.6745	132.549	428.979	217.068	184.768	12.1595	18.622	-4.1374	0.000124167	Similar to Prolamin. (Os05t0331800-01)
Os04g0173800	11.1955	9.83339	14.4949	348.485	134.448	208.539	230.491	108.694	11.8413	2.39689	-4.29765	7.85e-22	Lectin precursor (Agglutinin). (Os04t0173800-01)
Os01g0127600	0.669266	2.48204	2.08703	38.9468	21.124	39.6442	33.2383	10.4971	1.74611	0.953259	-4.32014	1.6e-14	Similar to Bowman-Birk type proteinase inhibitor D-II precursor (IV). (Os01t0127600-01)
Os08g0473600	4.93941	19.5933	13.0212	322.599	239.92	303.806	288.775	43.3408	12.518	7.33991	-4.51148	5.94e-32	Alpha-amylase 3E, Response to high temperature during grain filling (Os08t0473600-01);Similar to Isoform 2 of Alpha-amylase isozyme 3E. (Os08t0473600-02)
Os01g0124401	8.25637	57.62	10.2179	801.301	429.958	861.228	697.496	233.624	25.3647	27.9511	-4.78145	4.81e-13	Bowman-Birk inhibitor, Defense response (Os01t0124401-01)
Os05g0331532	0.249741	2.54741	4.06905	35.4185	40.128	171.523	82.3565	77.2564	2.28873	1.92275	-5.1386	1.8e-10	Similar to Prolamin. (Os05t0331532-01)
Os05g0332000	1.55269	3.3017	3.75228	39.9218	56.1403	233.076	109.713	107.143	2.86889	1.16192	-5.18525	2.17e-11	Similar to Prolamin precursor. (Os05t0332000-01)
Os01g0159600	3.0745	2.18003	0.872283	99.4865	56.6004	115.56	90.549	30.479	2.04227	1.10755	-5.49074	3.06e-26	Early methionine (Em)-like protein, Late embryogenesis abundant (LEA) protein (Os01t0159600-01)
Os05g0329700	0.196069	1.20906	3.14175	154.898	77.1353	169.537	133.857	49.6645	1.51563	1.49658	-6.64949	2.58e-30	Similar to Prolamin. (Os05t0329700-01)
Os05g0329001	0	0	0	114.038	150.037	163.652	142.575	25.6346	0	0	-17.1896	1.16e-46	Similar to Prolamin. (Os05t0329001-00)
